# Supplementary material for: Pre-movement sensorimotor oscillations shape the sense of agency by gating cortical connectivity
Source: Nat Commun. 2025 Apr 16;16:3594. doi: 10.1038/s41467-025-58683-9 (PMC12000325; doi:10.1038/s41467-025-58683-9)
Supplement: Supplementary file 4 — Source data [file 41467_2025_58683_MOESM4_ESM.xlsx]

## Sheet: fig_2_c
time	high_agency_mean	high_agency_sem	low_agency_mean	low_agency_sem
-1	-3.53566	16.2445	-3.08512	18.3877
-0.998	-3.78182	16.0996	-4.38037	18.3704
-0.996	-4.5454	15.9514	-5.86736	18.3918
-0.994	-5.68971	15.8015	-7.37503	18.4357
-0.992	-7.02129	15.6474	-8.70928	18.4891
-0.99	-8.32046	15.4848	-9.67186	18.5449
-0.988	-9.37527	15.3113	-10.0825	18.6029
-0.986	-10.0132	15.1308	-9.80103	18.6694
-0.984	-10.1254	14.9564	-8.74654	18.7543
-0.982	-9.68012	14.8095	-6.90883	18.8678
-0.98	-8.7243	14.7159	-4.35145	19.0165
-0.978	-7.37407	14.6986	-1.20508	19.2006
-0.976	-5.79523	14.7704	2.34677	19.4132
-0.974	-4.17707	14.9286	6.08752	19.6414
-0.972	-2.70335	15.155	9.78961	19.8688
-0.97	-1.52488	15.4204	13.2368	20.0782
-0.968	-0.738456	15.6914	16.2443	20.2544
-0.966	-0.375807	15.9379	18.6754	20.3859
-0.964	-0.403961	16.1369	20.4533	20.4662
-0.962	-0.736159	16.2748	21.5661	20.494
-0.96	-1.25001	16.3476	22.0645	20.4739
-0.958	-1.80872	16.3589	22.0518	20.4155
-0.956	-2.28147	16.3187	21.6667	20.3324
-0.954	-2.56019	16.2411	21.0636	20.2406
-0.952	-2.57147	16.1422	20.3917	20.1565
-0.95	-2.28349	16.0381	19.7779	20.0946
-0.948	-1.70852	15.9423	19.316	20.0653
-0.946	-0.901372	15.8638	19.0605	20.0728
-0.944	0.0461042	15.8057	19.0282	20.1138
-0.942	1.01439	15.7651	19.203	20.1781
-0.94	1.86955	15.7333	19.5441	20.2505
-0.938	2.47965	15.6986	19.996	20.3149
-0.936	2.73259	15.6486	20.4982	20.3581
-0.934	2.55292	15.5736	20.9955	20.3727
-0.932	1.91411	15.4686	21.4452	20.3572
-0.93	0.843547	15.3349	21.8231	20.3148
-0.928	-0.581368	15.1796	22.1254	20.2506
-0.926	-2.24539	15.0143	22.3667	20.1687
-0.924	-4.01328	14.8532	22.5747	20.0718
-0.922	-5.7497	14.7104	22.7812	19.9618
-0.92	-7.3374	14.5972	23.0128	19.8413
-0.918	-8.69099	14.5207	23.2823	19.7152
-0.916	-9.76473	14.4822	23.5838	19.5906
-0.914	-10.5542	14.4777	23.8916	19.4761
-0.912	-11.0929	14.4987	24.1641	19.3792
-0.91	-11.4445	14.535	24.349	19.3048
-0.908	-11.6922	14.576	24.3922	19.2543
-0.906	-11.9271	14.6131	24.2452	19.2256
-0.904	-12.2354	14.6399	23.8711	19.2148
-0.902	-12.6871	14.6532	23.2489	19.2178
-0.9	-13.3267	14.6517	22.374	19.2313
-0.898	-14.1677	14.6359	21.2563	19.2531
-0.896	-15.1919	14.6072	19.9176	19.2814
-0.894	-16.3535	14.5672	18.3878	19.3142
-0.892	-17.5874	14.5186	16.702	19.3486
-0.89	-18.8204	14.4652	14.899	19.3809
-0.888	-19.9828	14.4133	13.0209	19.4076
-0.886	-21.0183	14.3714	11.1141	19.4272
-0.884	-21.8916	14.3493	9.23085	19.4413
-0.882	-22.5908	14.3554	7.42734	19.4545
-0.88	-23.1262	14.3939	5.76032	19.4732
-0.878	-23.5239	14.4632	4.27933	19.5025
-0.876	-23.8178	14.5562	3.01699	19.5445
-0.874	-24.0382	14.662	1.97944	19.5967
-0.872	-24.2023	14.7693	1.13974	19.6526
-0.87	-24.3059	14.8689	0.437131	19.7039
-0.868	-24.3192	14.9558	-0.216469	19.7434
-0.866	-24.1883	15.0294	-0.922924	19.7664
-0.864	-23.8413	15.0932	-1.77945	19.7721
-0.862	-23.201	15.1528	-2.85934	19.763
-0.86	-22.1986	15.2147	-4.19666	19.7436
-0.858	-20.7894	15.2843	-5.77879	19.7182
-0.856	-18.9651	15.3651	-7.54883	19.6887
-0.854	-16.7607	15.4586	-9.41716	19.6528
-0.852	-14.2552	15.5643	-11.2791	19.6041
-0.85	-11.5649	15.6804	-13.0345	19.5333
-0.848	-8.83245	15.8035	-14.6046	19.4309
-0.846	-6.21255	15.9296	-15.9434	19.2909
-0.844	-3.85698	16.0532	-17.0412	19.1121
-0.842	-1.901	16.1683	-17.9209	18.8983
-0.84	-0.451999	16.2689	-18.6285	18.6567
-0.838	0.41849	16.3495	-19.2218	18.3954
-0.836	0.678535	16.4065	-19.7592	18.1211
-0.834	0.334945	16.4382	-20.2915	17.8385
-0.832	-0.571913	16.4448	-20.8574	17.5505
-0.83	-1.97644	16.4281	-21.4817	17.2602
-0.828	-3.79727	16.3909	-22.1767	16.9733
-0.826	-5.94576	16.3366	-22.9426	16.6995
-0.824	-8.33158	16.27	-23.7694	16.4533
-0.822	-10.8653	16.1969	-24.637	16.252
-0.82	-13.4586	16.1242	-25.5142	16.1129
-0.818	-16.0231	16.0584	-26.3594	16.0482
-0.816	-18.4711	16.0042	-27.1208	16.0619
-0.814	-20.7179	15.9622	-27.74	16.1486
-0.812	-22.6864	15.9293	-28.1579	16.2949
-0.81	-24.3135	15.8986	-28.3223	16.4829
-0.808	-25.5567	15.8623	-28.1962	16.6944
-0.806	-26.3982	15.8143	-27.7654	16.9146
-0.804	-26.8457	15.7525	-27.0407	17.1332
-0.802	-26.9295	15.6801	-26.0551	17.3446
-0.8	-26.6969	15.6048	-24.8542	17.546
-0.798	-26.2044	15.5368	-23.4827	17.7351
-0.796	-25.5112	15.4859	-21.9709	17.908
-0.794	-24.6734	15.4591	-20.3242	18.059
-0.792	-23.741	15.4595	-18.5207	18.1815
-0.79	-22.7567	15.486	-16.5186	18.2703
-0.788	-21.7558	15.5352	-14.2714	18.3239
-0.786	-20.7683	15.6025	-11.7493	18.3462
-0.784	-19.8218	15.6835	-8.96022	18.346
-0.782	-18.9444	15.7733	-5.96394	18.336
-0.78	-18.1687	15.8658	-2.87611	18.3296
-0.778	-17.5339	15.9528	0.140765	18.3381
-0.776	-17.0857	16.0233	2.89781	18.369
-0.774	-16.8725	16.065	5.20753	18.4244
-0.772	-16.938	16.0662	6.91349	18.501
-0.77	-17.3129	16.0185	7.91558	18.5906
-0.768	-18.0058	15.9193	8.18603	18.6814
-0.766	-18.9984	15.7721	7.77326	18.7602
-0.764	-20.2454	15.5869	6.7935	18.8152
-0.762	-21.68	15.3778	5.41253	18.8393
-0.76	-23.223	15.1606	3.82153	18.8308
-0.758	-24.7951	14.9501	2.21125	18.794
-0.756	-26.3266	14.7584	0.748854	18.7365
-0.754	-27.7661	14.5941	-0.439677	18.6668
-0.752	-29.0845	14.4621	-1.27957	18.5918
-0.75	-30.2751	14.3654	-1.74929	18.5166
-0.748	-31.3498	14.3051	-1.87547	18.4461
-0.746	-32.3326	14.2814	-1.72284	18.388
-0.744	-33.2517	14.2929	-1.38205	18.3538
-0.742	-34.131	14.3366	-0.957782	18.3585
-0.74	-34.9832	14.4074	-0.558957	18.4173
-0.738	-35.8042	14.4987	-0.291126	18.5398
-0.736	-36.5716	14.603	-0.250373	18.7256
-0.734	-37.2467	14.7138	-0.517474	18.9621
-0.732	-37.7804	14.826	-1.15166	19.2266
-0.73	-38.1218	14.9363	-2.18435	19.491
-0.728	-38.2267	15.043	-3.61423	19.7284
-0.726	-38.0652	15.144	-5.40535	19.9177
-0.724	-37.6244	15.2365	-7.48944	20.0467
-0.722	-36.9079	15.316	-9.77202	20.1122
-0.72	-35.9323	15.3775	-12.1416	20.1191
-0.718	-34.7235	15.4169	-14.4806	20.0791
-0.716	-33.3136	15.4332	-16.6756	20.0081
-0.714	-31.7416	15.4291	-18.6283	19.9242
-0.712	-30.0561	15.4115	-20.2636	19.8444
-0.71	-28.3193	15.3893	-21.5376	19.7809
-0.708	-26.6088	15.3716	-22.4416	19.7388
-0.706	-25.0145	15.3649	-23.0046	19.715
-0.704	-23.6315	15.3719	-23.2894	19.6999
-0.702	-22.5471	15.3912	-23.384	19.6811
-0.7	-21.8269	15.4181	-23.3867	19.6477
-0.698	-21.5034	15.4461	-23.389	19.5926
-0.696	-21.5689	15.4675	-23.4588	19.5139
-0.694	-21.9757	15.4745	-23.6274	19.4132
-0.692	-22.6421	15.4592	-23.8838	19.293
-0.69	-23.463	15.4136	-24.1774	19.1548
-0.688	-24.3215	15.331	-24.4299	18.999
-0.686	-25.1018	15.2072	-24.5527	18.8257
-0.684	-25.6999	15.043	-24.4685	18.6376
-0.682	-26.0328	14.8459	-24.1315	18.4413
-0.68	-26.047	14.6308	-23.5418	18.247
-0.678	-25.7242	14.4188	-22.7501	18.0661
-0.676	-25.0843	14.2331	-21.8518	17.9071
-0.674	-24.184	14.0942	-20.9706	17.7732
-0.672	-23.1098	14.014	-20.2366	17.6602
-0.67	-21.9661	13.9925	-19.7619	17.5588
-0.668	-20.8591	14.018	-19.6195	17.4575
-0.666	-19.8819	14.0718	-19.8301	17.346
-0.664	-19.1024	14.1336	-20.3567	17.218
-0.662	-18.5567	14.1879	-21.1094	17.0711
-0.66	-18.25	14.2262	-21.9586	16.9068
-0.658	-18.1604	14.247	-22.7537	16.7291
-0.656	-18.2472	14.2537	-23.346	16.544
-0.654	-18.459	14.2502	-23.6101	16.3604
-0.652	-18.7418	14.2394	-23.4614	16.1902
-0.65	-19.0454	14.2215	-22.8678	16.0486
-0.648	-19.3287	14.1958	-21.8524	15.9522
-0.646	-19.5646	14.1623	-20.4885	15.9149
-0.644	-19.7421	14.1244	-18.8886	15.9436
-0.642	-19.868	14.089	-17.1886	16.0352
-0.64	-19.9654	14.0656	-15.5305	16.1771
-0.638	-20.0698	14.0636	-14.0461	16.3511
-0.636	-20.2235	14.0892	-12.8426	16.5392
-0.634	-20.468	14.1436	-11.9928	16.7289
-0.632	-20.8375	14.2223	-11.529	16.9168
-0.63	-21.3538	14.3171	-11.4438	17.1075
-0.628	-22.022	14.4185	-11.6941	17.3109
-0.626	-22.8295	14.517	-12.21	17.5371
-0.624	-23.7459	14.6059	-12.9055	17.7918
-0.622	-24.7247	14.6808	-13.69	18.0734
-0.62	-25.707	14.7408	-14.4781	18.3722
-0.618	-26.6261	14.7876	-15.1974	18.6727
-0.616	-27.4148	14.8248	-15.7934	18.9561
-0.614	-28.012	14.8558	-16.2318	19.204
-0.612	-28.3701	14.8826	-16.4985	19.4006
-0.61	-28.4617	14.9045	-16.5983	19.5351
-0.608	-28.2827	14.9179	-16.5524	19.6015
-0.606	-27.8542	14.9179	-16.3957	19.5992
-0.604	-27.2204	14.8997	-16.1732	19.5313
-0.602	-26.4442	14.8603	-15.9347	19.4039
-0.6	-25.6012	14.7998	-15.7286	19.2249
-0.598	-24.7735	14.7209	-15.594	19.0035
-0.596	-24.0428	14.6293	-15.5531	18.7503
-0.594	-23.4846	14.5327	-15.606	18.4774
-0.592	-23.1627	14.4403	-15.7278	18.1992
-0.59	-23.1237	14.3608	-15.8704	17.933
-0.588	-23.3931	14.3017	-15.9688	17.6982
-0.586	-23.9713	14.2674	-15.9503	17.5146
-0.584	-24.8333	14.2583	-15.7467	17.3984
-0.582	-25.9302	14.2707	-15.3066	17.358
-0.58	-27.1967	14.2965	-14.6071	17.3908
-0.578	-28.5607	14.3252	-13.6619	17.4822
-0.576	-29.9553	14.3451	-12.5266	17.6094
-0.574	-31.329	14.3458	-11.2977	17.7462
-0.572	-32.6521	14.3202	-10.1071	17.8692
-0.57	-33.9163	14.2659	-9.11167	17.9625
-0.568	-35.1288	14.1855	-8.47722	18.0195
-0.566	-36.3035	14.0855	-8.36064	18.0416
-0.564	-37.4498	13.9748	-8.89056	18.0353
-0.562	-38.5661	13.8622	-10.1504	18.0077
-0.56	-39.6349	13.7552	-12.1664	17.964
-0.558	-40.6239	13.6593	-14.903	17.9056
-0.556	-41.4897	13.5787	-18.2668	17.8317
-0.554	-42.1852	13.5171	-22.1177	17.7415
-0.552	-42.6669	13.4776	-26.2852	17.6365
-0.55	-42.903	13.4628	-30.5878	17.5219
-0.548	-42.879	13.4732	-34.8505	17.4059
-0.546	-42.6017	13.5066	-38.9196	17.2982
-0.544	-42.0992	13.5577	-42.6726	17.2081
-0.542	-41.4184	13.6198	-46.0243	17.1418
-0.54	-40.6198	13.6858	-48.9282	17.1025
-0.538	-39.7692	13.7496	-51.3757	17.089
-0.536	-38.93	13.8065	-53.3918	17.0972
-0.534	-38.1541	13.8525	-55.0275	17.1201
-0.532	-37.4764	13.8845	-56.3499	17.1489
-0.53	-36.9113	13.8995	-57.4291	17.1734
-0.528	-36.4536	13.896	-58.3264	17.1823
-0.526	-36.0825	13.8746	-59.0835	17.165
-0.524	-35.7672	13.8392	-59.7164	17.1124
-0.522	-35.4739	13.7966	-60.2138	17.0202
-0.52	-35.1718	13.7552	-60.5408	16.8903
-0.518	-34.8384	13.7237	-60.6466	16.7316
-0.516	-34.4618	13.7084	-60.4751	16.5594
-0.514	-34.0418	13.7118	-59.9767	16.3926
-0.512	-33.588	13.7323	-59.1189	16.2496
-0.51	-33.1171	13.7648	-57.8955	16.1452
-0.508	-32.6477	13.8032	-56.3309	16.0881
-0.506	-32.1962	13.8422	-54.4817	16.0812
-0.504	-31.7724	13.8786	-52.4319	16.1228
-0.502	-31.3781	13.912	-50.2843	16.2089
-0.5	-31.0072	13.9424	-48.1482	16.3343
-0.498	-30.6485	13.9691	-46.1246	16.4927
-0.496	-30.2909	13.9884	-44.2931	16.6758
-0.494	-29.9274	13.9938	-42.7022	16.8731
-0.492	-29.5593	13.9768	-41.3658	17.0728
-0.49	-29.1966	13.9299	-40.267	17.264
-0.488	-28.855	13.85	-39.3676	17.4393
-0.486	-28.5487	13.7403	-38.6212	17.5963
-0.484	-28.2829	13.6113	-37.9856	17.7377
-0.482	-28.0458	13.4796	-37.4312	17.8697
-0.48	-27.8062	13.3637	-36.9449	18
-0.478	-27.5177	13.2796	-36.5275	18.135
-0.476	-27.1275	13.2361	-36.1885	18.279
-0.474	-26.5899	13.2321	-35.9385	18.4331
-0.472	-25.8782	13.2574	-35.7836	18.5964
-0.47	-24.9925	13.296	-35.7232	18.7657
-0.468	-23.9605	13.3312	-35.7498	18.9369
-0.466	-22.8319	13.3502	-35.8522	19.1053
-0.464	-21.6682	13.3465	-36.018	19.266
-0.462	-20.5314	13.3205	-36.2345	19.4141
-0.46	-19.4743	13.278	-36.4885	19.5446
-0.458	-18.5351	13.2276	-36.7643	19.6527
-0.456	-17.7372	13.1791	-37.0433	19.7336
-0.454	-17.0924	13.1419	-37.3042	19.7828
-0.452	-16.6067	13.1242	-37.5267	19.7969
-0.45	-16.2863	13.1321	-37.6957	19.7743
-0.448	-16.1416	13.1685	-37.8065	19.7161
-0.446	-16.1901	13.2317	-37.8681	19.6271
-0.444	-16.4561	13.3146	-37.9042	19.516
-0.442	-16.9687	13.4051	-37.9507	19.3946
-0.44	-17.758	13.4883	-38.0498	19.2762
-0.438	-18.8499	13.5501	-38.2434	19.1735
-0.436	-20.2604	13.5809	-38.5641	19.0952
-0.434	-21.9885	13.5779	-39.0276	19.0444
-0.432	-24.0119	13.5464	-39.6266	19.0177
-0.43	-26.2836	13.4977	-40.3268	19.0063
-0.428	-28.7324	13.4468	-41.0673	18.9996
-0.426	-31.2663	13.4078	-41.7656	18.9881
-0.424	-33.7793	13.391	-42.3266	18.9668
-0.422	-36.1601	13.401	-42.6557	18.9363
-0.42	-38.3022	13.4362	-42.6729	18.9021
-0.418	-40.1141	13.4903	-42.3251	18.8728
-0.416	-41.5283	13.5543	-41.5952	18.8577
-0.414	-42.5088	13.6177	-40.5049	18.8646
-0.412	-43.0554	13.6703	-39.1107	18.8982
-0.41	-43.2052	13.7033	-37.4944	18.9585
-0.408	-43.0293	13.7108	-35.7495	19.0409
-0.406	-42.6258	13.6914	-33.9659	19.1361
-0.404	-42.1097	13.6483	-32.2164	19.2321
-0.402	-41.5995	13.5894	-30.5476	19.317
-0.4	-41.205	13.525	-28.9756	19.3815
-0.398	-41.0155	13.4653	-27.4896	19.4215
-0.396	-41.0916	13.4173	-26.0592	19.4383
-0.394	-41.4603	13.3825	-24.6463	19.438
-0.392	-42.1153	13.3572	-23.2176	19.4289
-0.39	-43.019	13.3336	-21.7552	19.4184
-0.388	-44.108	13.3028	-20.2633	19.41
-0.386	-45.2991	13.2574	-18.77	19.401
-0.384	-46.4953	13.1925	-17.3226	19.3831
-0.382	-47.5931	13.1068	-15.98	19.3444
-0.38	-48.489	13.0019	-14.8031	19.2741
-0.378	-49.0886	12.8823	-13.8466	19.1665
-0.376	-49.3145	12.7547	-13.153	19.0239
-0.374	-49.1151	12.6279	-12.7512	18.8559
-0.372	-48.4708	12.5111	-12.658	18.6772
-0.37	-47.3976	12.4124	-12.8816	18.5032
-0.368	-45.9461	12.3366	-13.4249	18.346
-0.366	-44.1985	12.2839	-14.2872	18.2116
-0.364	-42.2615	12.2505	-15.4635	18.1006
-0.362	-40.2579	12.2305	-16.9423	18.0102
-0.36	-38.3161	12.2186	-18.704	17.9374
-0.358	-36.5595	12.2121	-20.7207	17.8811
-0.356	-35.095	12.2118	-22.9584	17.8431
-0.354	-34.0033	12.2209	-25.3811	17.8267
-0.352	-33.3315	12.2441	-27.9536	17.8349
-0.35	-33.0896	12.2854	-30.6422	17.8693
-0.348	-33.252	12.3468	-33.4129	17.9289
-0.346	-33.7628	12.4285	-36.2268	18.01
-0.344	-34.5433	12.5288	-39.0362	18.1071
-0.342	-35.5022	12.6457	-41.7835	18.2128
-0.34	-36.5451	12.7773	-44.4044	18.319
-0.338	-37.5833	12.9224	-46.8358	18.4171
-0.336	-38.5408	13.0796	-49.026	18.4988
-0.334	-39.3594	13.2463	-50.9441	18.5565
-0.332	-40.0019	13.4171	-52.5867	18.5835
-0.33	-40.4526	13.5833	-53.9793	18.5744
-0.328	-40.7161	13.7337	-55.1725	18.5261
-0.326	-40.8134	13.8568	-56.2344	18.4383
-0.324	-40.7771	13.9428	-57.2403	18.315
-0.322	-40.6442	13.9863	-58.2611	18.1657
-0.32	-40.4512	13.9866	-59.3533	18.0041
-0.318	-40.229	13.9484	-60.5498	17.8474
-0.316	-40.0032	13.8793	-61.8534	17.712
-0.314	-39.7955	13.7885	-63.2322	17.6103
-0.312	-39.63	13.6851	-64.6194	17.5475
-0.31	-39.5384	13.5768	-65.9161	17.5212
-0.308	-39.5652	13.4702	-66.9993	17.5223
-0.306	-39.768	13.3709	-67.7341	17.539
-0.304	-40.2134	13.2836	-67.9887	17.5601
-0.302	-40.9667	13.2123	-67.6507	17.5778
-0.3	-42.0797	13.1593	-66.6433	17.5893
-0.298	-43.5769	13.1247	-64.9371	17.5962
-0.296	-45.4467	13.1064	-62.5588	17.6029
-0.294	-47.6375	13.0994	-59.5923	17.615
-0.292	-50.0623	13.0971	-56.1749	17.6374
-0.29	-52.61	13.0919	-52.4855	17.6737
-0.288	-55.1602	13.0772	-48.728	17.7258
-0.286	-57.6007	13.0489	-45.1102	17.7951
-0.284	-59.8431	13.0061	-41.8221	17.8836
-0.282	-61.8347	12.952	-39.0152	17.9945
-0.28	-63.5658	12.8926	-36.788	18.1322
-0.278	-65.0708	12.8355	-35.1774	18.3001
-0.276	-66.4229	12.7884	-34.1586	18.4981
-0.274	-67.7227	12.7576	-33.6513	18.719
-0.272	-69.0813	12.7472	-33.5318	18.9484
-0.27	-70.6009	12.7583	-33.6475	19.1651
-0.268	-72.3559	12.7894	-33.8341	19.3452
-0.266	-74.3771	12.836	-33.9318	19.4664
-0.264	-76.6443	12.8921	-33.801	19.5121
-0.262	-79.0872	12.9518	-33.3337	19.4742
-0.26	-81.5959	13.0116	-32.4607	19.3534
-0.258	-84.0373	13.0719	-31.1531	19.1582
-0.256	-86.2761	13.1371	-29.4189	18.902
-0.254	-88.1937	13.2142	-27.2961	18.5994
-0.252	-89.7043	13.3091	-24.8441	18.2636
-0.25	-90.7638	13.4231	-22.1362	17.9054
-0.248	-91.3708	13.5507	-19.2534	17.5339
-0.246	-91.5608	13.679	-16.2832	17.1595
-0.244	-91.3947	13.7906	-13.3194	16.7964
-0.242	-90.9458	13.8686	-10.4637	16.4641
-0.24	-90.2865	13.9014	-7.82629	16.1865
-0.238	-89.4789	13.8865	-5.52312	15.9871
-0.236	-88.5686	13.8311	-3.66909	15.8817
-0.234	-87.5822	13.7508	-2.36821	15.872
-0.232	-86.5286	13.6648	-1.7019	15.9422
-0.23	-85.402	13.5913	-1.71771	16.0621
-0.228	-84.1867	13.5427	-2.42022	16.1951
-0.226	-82.863	13.5235	-3.76563	16.3089
-0.224	-81.4132	13.5307	-5.66106	16.3836
-0.222	-79.8262	13.5558	-7.96935	16.4153
-0.22	-78.1004	13.5884	-10.5196	16.4155
-0.218	-76.2431	13.6183	-13.1229	16.4057
-0.216	-74.2677	13.6379	-15.5912	16.4102
-0.214	-72.1886	13.6425	-17.7578	16.4493
-0.212	-70.0172	13.6304	-19.4959	16.5345
-0.21	-67.7587	13.6032	-20.7344	16.6664
-0.208	-65.4128	13.5649	-21.4663	16.8363
-0.206	-62.9766	13.5226	-21.7515	17.0291
-0.204	-60.4499	13.4849	-21.7106	17.2268
-0.202	-57.8412	13.4604	-21.511	17.4113
-0.2	-55.1731	13.4563	-21.3482	17.5668
-0.198	-52.486	13.476	-21.4222	17.6809
-0.196	-49.8388	13.5182	-21.9142	17.7463
-0.194	-47.3062	13.577	-22.9653	17.7615
-0.192	-44.973	13.6436	-24.6584	17.7315
-0.19	-42.9251	13.7081	-27.0071	17.6672
-0.188	-41.2382	13.762	-29.9506	17.5838
-0.186	-39.9656	13.8001	-33.3568	17.4973
-0.184	-39.1286	13.8204	-37.0329	17.4215
-0.182	-38.7094	13.8238	-40.7449	17.3638
-0.18	-38.6518	13.8119	-44.2411	17.3246
-0.178	-38.8682	13.7854	-47.2805	17.2975
-0.176	-39.2536	13.7429	-49.6601	17.2727
-0.174	-39.7022	13.6816	-51.2378	17.2405
-0.172	-40.1257	13.5987	-51.9476	17.1945
-0.17	-40.4665	13.4936	-51.8057	17.1329
-0.168	-40.7058	13.3695	-50.9057	17.058
-0.166	-40.8637	13.2339	-49.4055	16.974
-0.164	-40.9927	13.097	-47.5057	16.8849
-0.162	-41.1653	12.9696	-45.426	16.7923
-0.16	-41.4593	12.8595	-43.3807	16.6955
-0.158	-41.9419	12.7696	-41.5584	16.5918
-0.156	-42.6576	12.696	-40.107	16.479
-0.154	-43.6204	12.6302	-39.1244	16.3567
-0.152	-44.8127	12.5616	-38.6543	16.2277
-0.15	-46.1916	12.4814	-38.6848	16.0981
-0.148	-47.6999	12.386	-39.1509	15.9759
-0.146	-49.2793	12.2783	-39.9393	15.8692
-0.144	-50.8824	12.1669	-40.8977	15.7844
-0.142	-52.4802	12.0632	-41.8486	15.7253
-0.14	-54.0634	11.9769	-42.6078	15.6924
-0.138	-55.6378	11.9132	-43.0047	15.6847
-0.136	-57.2157	11.8704	-42.9006	15.7003
-0.134	-58.8057	11.8414	-42.2031	15.7378
-0.132	-60.4053	11.8168	-40.8746	15.7971
-0.13	-61.9971	11.7881	-38.9324	15.879
-0.128	-63.5486	11.7506	-36.4439	15.9847
-0.126	-65.0172	11.7048	-33.5181	16.1155
-0.124	-66.3553	11.6558	-30.2938	16.2715
-0.122	-67.5166	11.6129	-26.9287	16.451
-0.12	-68.4602	11.5881	-23.588	16.6508
-0.118	-69.1532	11.5951	-20.4323	16.8661
-0.116	-69.5715	11.647	-17.6059	17.0914
-0.114	-69.701	11.7536	-15.2255	17.3215
-0.112	-69.5372	11.9182	-13.3699	17.5512
-0.11	-69.0873	12.1347	-12.072	17.7753
-0.108	-68.3714	12.387	-11.3154	17.9875
-0.106	-67.423	12.6513	-11.0349	18.1796
-0.104	-66.288	12.9003	-11.1234	18.3415
-0.102	-65.0209	13.1082	-11.4437	18.4634
-0.1	-63.6789	13.2555	-11.8442	18.5374
-0.098	-62.3146	13.3313	-12.177	18.5609
-0.096	-60.9692	13.3345	-12.3158	18.5379
-0.094	-59.6666	13.2722	-12.1724	18.4787
-0.092	-58.4116	13.1575	-11.7081	18.3982
-0.09	-57.1908	13.0063	-10.9387	18.3122
-0.088	-55.9775	12.8346	-9.93211	18.2333
-0.086	-54.7377	12.6562	-8.79789	18.1673
-0.084	-53.4379	12.482	-7.6704	18.1129
-0.082	-52.0516	12.3202	-6.68872	18.0623
-0.08	-50.5646	12.1783	-5.97662	18.0052
-0.078	-48.9787	12.0638	-5.62638	17.9329
-0.076	-47.3133	11.9852	-5.68906	17.8404
-0.074	-45.6051	11.9504	-6.17225	17.7276
-0.072	-43.9059	11.9649	-7.04458	17.5977
-0.07	-42.2781	12.029	-8.24512	17.4552
-0.068	-40.7894	12.1368	-9.69512	17.3044
-0.066	-39.5058	12.2766	-11.3092	17.1492
-0.064	-38.4848	12.4328	-13.0046	16.9943
-0.062	-37.7685	12.5893	-14.7073	16.8457
-0.06	-37.3792	12.7317	-16.3553	16.7115
-0.058	-37.3164	12.85	-17.9007	16.6001
-0.056	-37.557	12.9389	-19.3097	16.5181
-0.054	-38.0575	12.998	-20.5618	16.4682
-0.052	-38.7587	13.0314	-21.6488	16.4475
-0.05	-39.591	13.047	-22.5718	16.4485
-0.048	-40.482	13.0549	-23.3391	16.4602
-0.046	-41.3632	13.0655	-23.9629	16.4719
-0.044	-42.177	13.0876	-24.4568	16.4752
-0.042	-42.8815	13.1254	-24.8336	16.4664
-0.04	-43.4514	13.178	-25.1035	16.4468
-0.038	-43.8773	13.2388	-25.2738	16.422
-0.036	-44.1612	13.2989	-25.3478	16.3995
-0.034	-44.3117	13.3491	-25.3252	16.3865
-0.032	-44.3392	13.3836	-25.203	16.3876
-0.03	-44.2542	13.4014	-24.9767	16.4034
-0.028	-44.0668	13.4061	-24.6434	16.4302
-0.026	-43.789	13.4042	-24.205	16.4615
-0.024	-43.4375	13.4019	-23.6714	16.489
-0.022	-43.0363	13.4034	-23.0623	16.5048
-0.02	-42.6158	13.4089	-22.4063	16.503
-0.018	-42.2101	13.4156	-21.736	16.4804
-0.016	-41.8521	13.4192	-21.0804	16.4367
-0.014	-41.5668	13.4171	-20.4553	16.3739
-0.012	-41.3661	13.4088	-19.8561	16.2948
-0.01	-41.2459	13.3967	-19.2531	16.2022
-0.008	-41.1856	13.3842	-18.5929	16.0977
-0.006	-41.152	13.3735	-17.8058	15.9821
-0.004	-41.1054	13.364	-16.8162	15.8567
-0.002	-41.008	13.3521	-15.5562	15.7249
0	-40.832	13.3327	-13.9785	15.5929
0.002	-40.5675	13.3008	-12.0664	15.4692
0.004	-40.2277	13.2531	-9.84062	15.3627
0.006	-39.8505	13.1883	-7.3597	15.28
0.008	-39.4965	13.1067	-4.71644	15.2246
0.01	-39.2429	13.0095	-2.0297	15.1964
0.012	-39.1741	12.8987	0.566148	15.1936
0.014	-39.3709	12.7769	2.93229	15.2143
0.016	-39.9004	12.6477	4.9352	15.2577
0.018	-40.81	12.5157	6.45358	15.3238
0.02	-42.127	12.3851	7.38149	15.4116
0.022	-43.8648	12.2595	7.6277	15.5173
0.024	-46.0323	12.141	7.11242	15.6324
0.026	-48.6439	12.03	5.76455	15.7432
0.028	-51.7241	11.9267	3.52323	15.833
0.03	-55.3012	11.832	0.347623	15.8845
0.032	-59.3911	11.7491	-3.76389	15.8846
0.034	-63.9709	11.6839	-8.74744	15.8281
0.036	-68.9512	11.6441	-14.4474	15.72
0.038	-74.1568	11.638	-20.6003	15.5757
0.04	-79.3249	11.6723	-26.8387	15.4191
0.042	-84.128	11.7501	-32.7212	15.2783
0.044	-88.2192	11.869	-37.7878	15.1808
0.046	-91.2925	12.0216	-41.6293	15.1482
0.048	-93.1417	12.1964	-43.9565	15.1932
0.05	-93.7014	12.3811	-44.65	15.3187
0.052	-93.0571	12.5653	-43.7761	15.5192
0.054	-91.4186	12.7427	-41.564	15.7821
0.056	-89.0624	12.911	-38.3478	16.0902
0.058	-86.2611	13.0708	-34.4914	16.424
0.06	-83.2187	13.2234	-30.3146	16.7637
0.062	-80.0309	13.3693	-26.0399	17.0918
0.064	-76.6801	13.5063	-21.7711	17.3954
0.066	-73.0645	13.6301	-17.5053	17.6668
0.068	-69.0507	13.7341	-13.1712	17.9035
0.07	-64.5357	13.8117	-8.68126	18.107
0.072	-59.4992	13.8579	-3.98168	18.2816
0.074	-54.0345	13.8718	0.910824	18.4325
0.076	-48.3495	13.8579	5.89426	18.5646
0.078	-42.7372	13.8252	10.7895	18.6818
0.08	-37.5255	13.7861	15.3673	18.7864
0.082	-33.0168	13.7528	19.3862	18.8782
0.084	-29.4301	13.7337	22.6328	18.9552
0.086	-26.8597	13.731	24.9566	19.013
0.088	-25.2543	13.7399	26.2937	19.0461
0.09	-24.4217	13.7496	26.6787	19.0492
0.092	-24.0563	13.7472	26.2423	19.0195
0.094	-23.7827	13.7207	25.1975	18.9573
0.096	-23.2094	13.6622	23.816	18.8672
0.098	-21.9821	13.5689	22.3973	18.7571
0.1	-19.8296	13.4427	21.2344	18.6365
0.102	-16.5976	13.2883	20.5799	18.5144
0.104	-12.2656	13.1113	20.6177	18.3971
0.106	-6.94806	12.9164	21.4421	18.2874
0.108	-0.880165	12.7068	23.0484	18.1852
0.11	5.60936	12.4863	25.335	18.0887
0.112	12.1353	12.2606	28.1167	17.9964
0.114	18.2987	12.0393	31.1486	17.9078
0.116	23.7303	11.8359	34.156	17.8222
0.118	28.1298	11.6653	36.8665	17.7374
0.12	31.2939	11.5393	39.0391	17.6474
0.122	33.1316	11.4629	40.4867	17.5426
0.124	33.6635	11.4321	41.0896	17.4111
0.126	33.0081	11.4358	40.7988	17.2421
0.128	31.3566	11.4601	39.6335	17.0287
0.13	28.9442	11.4938	37.6729	16.7715
0.132	26.0189	11.5321	35.0439	16.4791
0.134	22.8137	11.5787	31.9081	16.1686
0.136	19.5242	11.6434	28.4452	15.8631
0.138	16.2934	11.7383	24.8368	15.588
0.14	13.2048	11.8727	21.2506	15.3677
0.142	10.2846	12.0489	17.8268	15.2207
0.144	7.51049	12.2601	14.6692	15.1568
0.146	4.82692	12.4921	11.8386	15.1767
0.148	2.16088	12.7261	9.35128	15.2722
0.15	-0.56263	12.9432	7.18016	15.4296
0.152	-3.40918	13.1286	5.25984	15.6328
0.154	-6.4284	13.2738	3.49432	15.8663
0.156	-9.65218	13.3771	1.76781	16.1168
0.158	-13.096	13.4428	-0.042213	16.3738
0.16	-16.7613	13.4806	-2.05027	16.6297
0.162	-20.637	13.5035	-4.34792	16.8788
0.164	-24.6999	13.5269	-6.99032	17.1172
0.166	-28.9142	13.5667	-9.98689	17.342
0.168	-33.2315	13.637	-13.2979	17.5508
0.17	-37.5932	13.7472	-16.8383	17.7408
0.172	-41.9333	13.8997	-20.4882	17.9089
0.174	-46.1842	14.0881	-24.1092	18.0512
0.176	-50.282	14.2988	-27.5632	18.1636
0.178	-54.1711	14.5136	-30.7303	18.2432
0.18	-57.8064	14.7145	-33.5233	18.2896
0.182	-61.1526	14.8873	-35.8953	18.306
0.184	-64.1836	15.0241	-37.8414	18.2996
0.186	-66.881	15.1221	-39.3934	18.2805
0.188	-69.2354	15.1828	-40.6113	18.2598
0.19	-71.2499	15.2085	-41.5728	18.2475
0.192	-72.9449	15.2017	-42.3622	18.2512
0.194	-74.3614	15.1646	-43.0625	18.2746
0.196	-75.5635	15.0996	-43.7486	18.3182
0.198	-76.6352	15.0105	-44.485	18.3791
0.2	-77.6747	14.9031	-45.3241	18.4518
0.202	-78.7846	14.7836	-46.3071	18.5292
0.204	-80.0604	14.6576	-47.4653	18.6027
0.206	-81.5801	14.5279	-48.8221	18.6625
0.208	-83.3951	14.3944	-50.3952	18.6975
0.21	-85.5247	14.2541	-52.1969	18.696
0.212	-87.9532	14.1045	-54.2333	18.6473
0.214	-90.6307	13.9454	-56.5004	18.5437
0.216	-93.4765	13.7805	-58.9798	18.3836
0.218	-96.3865	13.6171	-61.6333	18.1735
0.22	-99.2429	13.4638	-64.4019	17.928
0.222	-101.928	13.3276	-67.2072	17.6684
0.224	-104.336	13.2121	-69.9593	17.4181
0.226	-106.388	13.1166	-72.567	17.1967
0.228	-108.04	13.0373	-74.9507	17.0156
0.23	-109.284	12.9699	-77.0548	16.8748
0.232	-110.146	12.9118	-78.8578	16.7652
0.234	-110.683	12.8628	-80.3781	16.673
0.236	-110.968	12.8244	-81.6749	16.5852
0.238	-111.086	12.7981	-82.8425	16.4944
0.24	-111.125	12.7835	-84.0009	16.4001
0.242	-111.168	12.7777	-85.2822	16.3076
0.244	-111.287	12.7765	-86.8169	16.2248
0.246	-111.54	12.776	-88.7209	16.1576
0.248	-111.964	12.775	-91.084	16.1075
0.25	-112.574	12.775	-93.9624	16.0705
0.252	-113.362	12.7811	-97.3732	16.039
0.254	-114.295	12.7992	-101.293	16.004
0.256	-115.321	12.8349	-105.658	15.9596
0.258	-116.372	12.8911	-110.369	15.9048
0.26	-117.37	12.9672	-115.3	15.845
0.262	-118.234	13.0591	-120.303	15.7906
0.264	-118.887	13.1608	-125.224	15.7544
0.266	-119.261	13.2651	-129.913	15.7478
0.268	-119.31	13.3654	-134.232	15.7782
0.27	-119.014	13.4571	-138.071	15.8472
0.272	-118.384	13.5377	-141.346	15.9518
0.274	-117.467	13.6069	-144.01	16.0863
0.276	-116.343	13.666	-146.045	16.2446
0.278	-115.114	13.717	-147.468	16.4225
0.28	-113.899	13.7616	-148.32	16.6177
0.282	-112.814	13.8	-148.658	16.8292
0.284	-111.957	13.8308	-148.553	17.0546
0.286	-111.403	13.8507	-148.075	17.2888
0.288	-111.188	13.8549	-147.287	17.5217
0.29	-111.305	13.8382	-146.241	17.7393
0.292	-111.708	13.7964	-144.975	17.9249
0.294	-112.316	13.7284	-143.518	18.0623
0.296	-113.014	13.6359	-141.889	18.139
0.298	-113.671	13.5248	-140.108	18.1482
0.3	-114.143	13.4031	-138.192	18.0908
0.302	-114.289	13.2802	-136.158	17.9747
0.304	-113.98	13.1646	-134.021	17.8136
0.306	-113.11	13.0624	-131.79	17.6243
0.308	-111.6	12.9771	-129.466	17.4235
0.31	-109.409	12.91	-127.043	17.2249
0.312	-106.534	12.862	-124.498	17.0377
0.314	-103.003	12.834	-121.799	16.865
0.316	-98.8787	12.8277	-118.903	16.7043
0.318	-94.2438	12.844	-115.758	16.5487
0.32	-89.2	12.8813	-112.311	16.3895
0.322	-83.8627	12.9346	-108.516	16.219
0.324	-78.3571	12.9956	-104.34	16.0329
0.326	-72.8155	13.0547	-99.7746	15.8304
0.328	-67.371	13.1027	-94.835	15.6131
0.33	-62.1495	13.1333	-89.5646	15.3831
0.332	-57.2591	13.1443	-84.032	15.1417
0.334	-52.7798	13.1381	-78.3288	14.8897
0.336	-48.7562	13.1204	-72.5669	14.6295
0.338	-45.1942	13.0991	-66.8749	14.3678
0.34	-42.0624	13.0823	-61.3924	14.1175
0.342	-39.2997	13.076	-56.2597	13.897
0.344	-36.8247	13.0826	-51.6057	13.727
0.346	-34.5496	13.0991	-47.5322	13.6259
0.348	-32.393	13.1184	-44.0997	13.6048
0.35	-30.2923	13.1308	-41.3164	13.664
0.352	-28.2124	13.1271	-39.1349	13.7942
0.354	-26.1497	13.1016	-37.4565	13.9779
0.356	-24.1303	13.0532	-36.1451	14.1939
0.358	-22.2033	12.9852	-35.0464	14.4205
0.36	-20.4299	12.9028	-34.0094	14.6382
0.362	-18.8697	12.8105	-32.9054	14.8306
0.364	-17.5678	12.7093	-31.6405	14.9853
0.366	-16.5442	12.5958	-30.1618	15.0936
0.368	-15.7896	12.4639	-28.4562	15.1511
0.37	-15.2664	12.3082	-26.5447	15.158
0.372	-14.9173	12.1275	-24.4748	15.1195
0.374	-14.6782	11.9284	-22.3131	15.0463
0.376	-14.4923	11.7247	-20.1377	14.9527
0.378	-14.3227	11.5352	-18.0326	14.8553
0.38	-14.1588	11.3784	-16.0804	14.7689
0.382	-14.0165	11.2679	-14.3548	14.704
0.384	-13.9307	11.2082	-12.9109	14.6639
0.386	-13.9437	11.1944	-11.776	14.644
0.388	-14.0918	11.2155	-10.9418	14.6329
0.39	-14.3945	11.2591	-10.3616	14.616
0.392	-14.8471	11.3164	-9.95381	14.5797
0.394	-15.4202	11.385	-9.61217	14.515
0.396	-16.0637	11.4689	-9.22126	14.4203
0.398	-16.7153	11.5754	-8.67465	14.3015
0.4	-17.3106	11.7115	-7.89133	14.1697
0.402	-17.792	11.879	-6.82722	14.0384
0.404	-18.1159	12.0723	-5.47942	13.9196
0.406	-18.2568	12.2777	-3.88295	13.8207
0.408	-18.208	12.4754	-2.10098	13.7441
0.41	-17.9802	12.6434	-0.211189	13.6868
0.412	-17.5977	12.762	1.70886	13.6429
0.414	-17.0931	12.8167	3.59454	13.6052
0.416	-16.5022	12.8013	5.40295	13.5667
0.418	-15.8588	12.718	7.11629	13.5229
0.42	-15.1916	12.5766	8.74	13.4724
0.422	-14.5219	12.3933	10.2962	13.4189
0.424	-13.8635	12.1876	11.8146	13.3707
0.426	-13.2233	11.9797	13.323	13.3401
0.428	-12.602	11.7885	14.8389	13.34
0.43	-11.9956	11.6287	16.3646	13.3811
0.432	-11.3958	11.5095	17.8853	13.4685
0.434	-10.7919	11.4333	19.3705	13.5989
0.436	-10.1735	11.3959	20.7779	13.761
0.438	-9.53457	11.3881	22.0585	13.9369
0.44	-8.87659	11.398	23.1629	14.1057
0.442	-8.21071	11.4143	24.046	14.2473
0.444	-7.5562	11.4286	24.6719	14.3465
0.446	-6.93591	11.4359	25.0156	14.3945
0.448	-6.36955	11.435	25.0647	14.39
0.45	-5.86616	11.4276	24.82	14.3386
0.452	-5.41794	11.4179	24.2963	14.2506
0.454	-4.99665	11.4119	23.5223	14.1395
0.456	-4.55378	11.4172	22.5419	14.0188
0.458	-4.02437	11.4426	21.4135	13.9013
0.46	-3.33423	11.4964	20.2089	13.7978
0.462	-2.40891	11.584	19.0099	13.7181
0.464	-1.18343	11.7056	17.9034	13.6712
0.466	0.388769	11.8532	16.9748	13.6656
0.468	2.32862	12.0114	16.299	13.7075
0.47	4.62722	12.159	15.9326	13.7985
0.472	7.24528	12.2739	15.9048	13.9325
0.474	10.1169	12.3374	16.2128	14.0956
0.476	13.1574	12.3389	16.8188	14.2681
0.478	16.274	12.2774	17.6531	14.4293
0.48	19.3774	12.1619	18.6211	14.5629
0.482	22.3927	12.009	19.6153	14.6607
0.484	25.2664	11.8387	20.531	14.7225
0.486	27.9687	11.6704	21.282	14.7536
0.488	30.4913	11.5181	21.8156	14.7605
0.49	32.8409	11.388	22.1228	14.7472
0.492	35.0309	11.2783	22.241	14.7139
0.494	37.0736	11.1808	22.2498	14.6575
0.496	38.9747	11.0833	22.2582	14.5741
0.498	40.7319	10.9732	22.3869	14.4607
0.5	42.3377	10.8396	22.7489	14.3167
0.502	43.7843	10.6767	23.4313	14.1456
0.504	45.0714	10.4846	24.4826	13.9542
0.506	46.2111	10.2706	25.9067	13.7535
0.508	47.2316	10.0482	27.6635	13.5577
0.51	48.1761	9.8353	29.6756	13.3825
0.512	49.0994	9.65027	31.84	13.2426
0.514	50.0612	9.50813	34.0418	13.1477
0.516	51.1182	9.41697	36.1692	13.0995
0.518	52.3163	9.37638	38.1274	13.0906
0.52	53.6832	9.3787	39.8479	13.1076
0.522	55.2231	9.41207	41.2939	13.1361
0.524	56.9141	9.46418	42.4599	13.1663
0.526	58.709	9.52484	43.3659	13.1955
0.528	60.5397	9.58693	44.0497	13.2275
0.53	62.3252	9.64583	44.5577	13.2685
0.532	63.9806	9.69806	44.9367	13.3233
0.534	65.4275	9.74009	45.2297	13.3919
0.536	66.6022	9.76819	45.4737	13.4698
0.538	67.4631	9.77944	45.7015	13.5501
0.54	67.9942	9.77329	45.9454	13.6262
0.542	68.207	9.75279	46.2406	13.6937
0.544	68.1391	9.72414	46.627	13.7498
0.546	67.8514	9.69447	47.1488	13.7921
0.548	67.4218	9.66851	47.8501	13.8165
0.55	66.9385	9.64592	48.7702	13.8185
0.552	66.4911	9.62072	49.9365	13.7945
0.554	66.161	9.5835	51.3599	13.7461
0.556	66.0126	9.52564	53.0313	13.6824
0.558	66.0861	9.44392	54.9198	13.6209
0.56	66.3914	9.34395	56.9749	13.5846
0.562	66.9069	9.24061	59.1302	13.5955
0.564	67.5798	9.15521	61.31	13.6672
0.566	68.3305	9.10969	63.4373	13.7979
0.568	69.0588	9.11993	65.4417	13.9686
0.57	69.653	9.19083	67.2672	14.1471
0.572	70.0009	9.3153	68.8758	14.2962
0.574	70.0024	9.47714	70.2492	14.3838
0.576	69.583	9.65608	71.3856	14.3908
0.578	68.7054	9.83272	72.2956	14.3153
0.58	67.3793	9.99186	72.9963	14.1733
0.582	65.6644	10.1237	73.5092	13.993
0.584	63.6682	10.2236	73.8596	13.807
0.586	61.535	10.2902	74.0796	13.6419
0.588	59.4299	10.3242	74.2118	13.5096
0.59	57.519	10.3276	74.3124	13.405
0.592	55.9491	10.3032	74.4498	13.3088
0.594	54.8314	10.2554	74.7007	13.1959
0.596	54.2302	10.1897	75.1399	13.0447
0.598	54.1583	10.1125	75.8287	12.8449
0.6	54.5778	10.0305	76.802	12.602
0.602	55.4062	9.94912	78.0591	12.3373
0.604	56.5258	9.8723	79.5598	12.0847
0.606	57.7955	9.80153	81.2273	11.8827
0.608	59.0655	9.73594	82.9587	11.7654
0.61	60.1932	9.67244	84.6392	11.752
0.612	61.06	9.60634	86.1586	11.8417
0.614	61.5865	9.53228	87.4261	12.0141
0.616	61.7443	9.44563	88.3812	12.2349
0.618	61.5609	9.34407	88.9979	12.4657
0.62	61.1166	9.22907	89.2843	12.6717
0.622	60.5312	9.10624	89.275	12.827
0.624	59.9457	8.98413	89.0221	12.9171
0.626	59.4984	8.87139	88.5844	12.9389
0.628	59.3027	8.77349	88.0179	12.8987
0.63	59.43	8.69053	87.3697	12.8106
0.632	59.8992	8.61706	86.6745	12.6939
0.634	60.6749	8.54415	85.9533	12.5705
0.636	61.6736	8.46276	85.2146	12.4609
0.638	62.7761	8.36712	84.4555	12.3808
0.64	63.8454	8.25711	83.6645	12.3373
0.642	64.7465	8.13874	82.824	12.3281
0.644	65.3672	8.02267	81.9135	12.3427
0.646	65.6355	7.92104	80.913	12.3657
0.648	65.5323	7.84412	79.807	12.3808
0.65	65.0949	7.798	78.5884	12.3745
0.652	64.4128	7.78433	77.2629	12.3389
0.654	63.6128	7.80152	75.8513	12.2724
0.656	62.8372	7.84634	74.3915	12.1788
0.658	62.2196	7.91494	72.9361	12.0657
0.66	61.8618	8.00327	71.5481	11.9428
0.662	61.8181	8.10716	70.2934	11.8197
0.664	62.0896	8.22261	69.2323	11.7042
0.666	62.628	8.34619	68.4114	11.6008
0.668	63.3488	8.47522	67.8584	11.5101
0.67	64.1482	8.60773	67.5785	11.4283
0.672	64.9225	8.74223	67.5546	11.3479
0.674	65.5836	8.87769	67.7506	11.2605
0.676	66.0718	9.01399	68.1146	11.1587
0.678	66.3613	9.15268	68.5855	11.0389
0.68	66.4617	9.29761	69.0974	10.9021
0.682	66.4142	9.45444	69.5854	10.7544
0.684	66.2835	9.62888	69.9896	10.604
0.686	66.148	9.824	70.2584	10.4597
0.688	66.088	10.038	70.35	10.3285
0.69	66.1738	10.2639	70.2339	10.2161
0.692	66.4564	10.4906	69.8912	10.1285
0.694	66.9613	10.706	69.3152	10.0735
0.696	67.6863	10.8995	68.5105	10.0611
0.698	68.6044	11.0634	67.4935	10.1009
0.7	69.6699	11.1933	66.2905	10.1986
0.702	70.8262	11.2874	64.9368	10.3522
0.704	72.0145	11.3459	63.4746	10.5503
0.706	73.1804	11.3697	61.95	10.7729
0.708	74.2777	11.3614	60.4101	10.9945
0.71	75.2704	11.3248	58.899	11.1898
0.712	76.132	11.2655	57.4556	11.3381
0.714	76.8452	11.1899	56.1107	11.4277
0.716	77.4013	11.1044	54.8872	11.4584
0.718	77.8003	11.0135	53.8007	11.441
0.72	78.0516	10.919	52.8619	11.3955
0.722	78.1737	10.8202	52.0791	11.3454
0.724	78.1923	10.7147	51.4617	11.3116
0.726	78.1379	10.6005	51.0218	11.3055
0.728	78.0419	10.4769	50.776	11.3249
0.73	77.9327	10.3458	50.7446	11.3555
0.732	77.8324	10.2121	50.9497	11.3761
0.734	77.7535	10.0827	51.4122	11.3665
0.736	77.697	9.9656	52.1478	11.315
0.738	77.6511	9.86756	53.1632	11.2228
0.74	77.5931	9.79294	54.4528	11.1038
0.742	77.4925	9.74247	55.9967	10.9809
0.744	77.3172	9.71289	57.7588	10.8789
0.746	77.0401	9.69747	59.6868	10.8157
0.748	76.6448	9.68738	61.7131	10.797
0.75	76.1303	9.67372	63.7589	10.8145
0.752	75.5118	9.64957	65.7392	10.8505
0.754	74.8185	9.61123	67.5715	10.884
0.756	74.0898	9.55816	69.1833	10.8972
0.758	73.3688	9.49184	70.5196	10.8805
0.76	72.6979	9.41441	71.5465	10.8331
0.762	72.1141	9.32781	72.2511	10.7626
0.764	71.6475	9.23408	72.6384	10.6805
0.766	71.3185	9.1364	72.7254	10.5986
0.768	71.1366	9.0403	72.5356	10.5245
0.77	71.098	8.9542	72.0944	10.4602
0.772	71.1836	8.88861	71.4277	10.4033
0.774	71.3582	8.85392	70.5627	10.351
0.776	71.572	8.85764	69.5312	10.3038
0.778	71.7661	8.90227	68.3723	10.268
0.78	71.8805	8.98503	67.1348	10.2561
0.782	71.8648	9.09953	65.876	10.2829
0.784	71.6882	9.23824	64.6592	10.3606
0.786	71.347	9.39452	63.547	10.4938
0.788	70.8657	9.56324	62.5947	10.6762
0.79	70.2936	9.74027	61.842	10.8927
0.792	69.6952	9.92122	61.3059	11.1233
0.794	69.138	10.1003	60.9766	11.3484
0.796	68.6796	10.2699	60.817	11.5525
0.798	68.3573	10.4208	60.7667	11.7264
0.8	68.1812	10.544	60.7511	11.8654
0.802	68.1332	10.6319	60.695	11.9682
0.804	68.1699	10.6806	60.5373	12.0347
0.806	68.2291	10.6908	60.2463	12.0662
0.808	68.2386	10.6687	59.8305	12.066
0.81	68.1252	10.6251	59.3431	12.0419
0.812	67.8235	10.5738	58.8782	12.0067
0.814	67.2834	10.5286	58.5578	11.9775
0.816	66.4767	10.5004	58.5114	11.9722
0.818	65.4011	10.494	58.8521	12.0048
0.82	64.0823	10.5077	59.6529	12.0811
0.822	62.5731	10.534	60.9298	12.1981
0.824	60.9501	10.5627	62.633	12.3455
0.826	59.3077	10.5835	64.6509	12.51
0.828	57.7507	10.5892	66.8239	12.6787
0.83	56.3856	10.5763	68.967	12.8412
0.832	55.3108	10.5456	70.896	12.9895
0.834	54.6074	10.5007	72.453	13.1164
0.836	54.3301	10.4461	73.5277	13.2143
0.838	54.5011	10.3864	74.0716	13.2758
0.84	55.1059	10.3251	74.1031	13.2943
0.842	56.0943	10.2648	73.7041	13.2659
0.844	57.3839	10.2078	73.0078	13.1905
0.846	58.8673	10.1556	72.1803	13.0724
0.848	60.4209	10.109	71.3982	12.9196
0.85	61.9158	10.0668	70.8248	12.7445
0.852	63.2281	10.0262	70.5885	12.5631
0.854	64.2501	9.98269	70.7667	12.3943
0.856	64.8998	9.93182	71.3762	12.2578
0.858	65.13	9.87058	72.3725	12.1696
0.86	64.9334	9.79912	73.6566	12.1383
0.862	64.3453	9.72134	75.0888	12.1622
0.864	63.4413	9.64423	76.5074	12.2289
0.866	62.3301	9.57639	77.7492	12.3195
0.868	61.1421	9.52611	78.669	12.4139
0.87	60.0156	9.49991	79.155	12.4964
0.872	59.0813	9.50166	79.1378	12.5601
0.874	58.45	9.53234	78.5925	12.6063
0.876	58.2025	9.59022	77.5338	12.642
0.878	58.3837	9.67133	76.0084	12.6748
0.88	59.0014	9.76997	74.0848	12.7086
0.882	60.0281	9.87898	71.8461	12.7414
0.884	61.4052	9.98956	69.3844	12.7667
0.886	63.0485	10.091	66.7979	12.7765
0.888	64.8545	10.1713	64.1889	12.7645
0.89	66.7071	10.2183	61.6608	12.7282
0.892	68.4861	10.2231	59.3131	12.6685
0.894	70.0757	10.1824	57.233	12.5884
0.896	71.3749	10.1012	55.4852	12.4914
0.898	72.3072	9.9923	54.1023	12.3802
0.9	72.8294	9.87497	53.077	12.2583
0.902	72.937	9.77028	52.3599	12.1312
0.904	72.6651	9.69635	51.8629	12.0086
0.906	72.0842	9.66417	51.4697	11.9042
0.908	71.2911	9.67584	51.0494	11.8335
0.91	70.3961	9.72581	50.4741	11.8092
0.912	69.5088	9.80366	49.6354	11.8362
0.914	68.7246	9.89698	48.4589	11.9071
0.916	68.1132	9.99322	46.9151	12.0018
0.918	67.7104	10.0806	45.0236	12.0913
0.92	67.5138	10.149	42.8529	12.144
0.922	67.4835	10.191	40.5137	12.1329
0.924	67.5462	10.2037	38.1475	12.0425
0.926	67.6052	10.1893	35.9112	11.8719
0.928	67.5535	10.1559	33.9607	11.636
0.93	67.2899	10.1162	32.4338	11.3635
0.932	66.7356	10.0852	31.4363	11.0929
0.934	65.8486	10.0777	31.0318	10.8657
0.936	64.632	10.1043	31.2357	10.719
0.938	63.1365	10.1701	32.0168	10.6776
0.94	61.4535	10.2733	33.3016	10.749
0.942	59.703	10.4071	34.9832	10.9216
0.944	58.0166	10.5617	36.9314	11.1679
0.946	56.5191	10.7265	39.0027	11.4502
0.948	55.3119	10.8917	41.0495	11.7278
0.95	54.4601	11.0487	42.9293	11.9635
0.952	53.9835	11.1891	44.5118	12.1299
0.954	53.8556	11.3052	45.6872	12.2131
0.956	54.0067	11.3891	46.3732	12.2161
0.958	54.3349	11.4343	46.5214	12.1584
0.96	54.7205	11.4365	46.1214	12.0739
0.962	55.044	11.3959	45.2028	12.0039
0.964	55.2047	11.3179	43.8333	11.9873
0.966	55.1358	11.2136	42.1135	12.0496
0.968	54.8148	11.099	40.1696	12.1943
0.97	54.2664	10.9926	38.1433	12.4023
0.972	53.5574	10.9123	36.1807	12.6387
0.974	52.7846	10.8724	34.4206	12.8641
0.976	52.0577	10.8807	32.9835	13.0461
0.978	51.4807	10.9372	31.9616	13.1657
0.98	51.1344	11.0338	31.4106	13.2197
0.982	51.0649	11.1567	31.3452	13.2168
0.984	51.2775	11.2883	31.7374	13.1727
0.986	51.7372	11.4103	32.5202	13.1028
0.988	52.375	11.507	33.5945	13.0185
0.99	53.098	11.5677	34.8394	12.9267
0.992	53.8028	11.5893	36.1237	12.8325
0.994	54.3886	11.5763	37.3176	12.7433
0.996	54.771	11.5397	38.3018	12.672
0.998	54.892	11.4943	38.9762	12.6363
1	54.7268	11.4547	39.2648	12.6542

## Sheet: fig_2_e
time	freq	p_value
-1	4	0.656034
-1	5	0.79732
-1	6	0.228377
-1	7	0.273073
-1	8	0.734127
-1	9	0.960904
-1	10	0.844916
-1	11	0.834417
-1	12	0.705529
-1	13	0.519948
-0.998	4	0.657634
-0.998	5	0.80282
-0.998	6	0.224778
-0.998	7	0.268273
-0.998	8	0.733927
-0.998	9	0.956104
-0.998	10	0.840616
-0.998	11	0.833417
-0.998	12	0.688831
-0.998	13	0.534947
-0.996	4	0.659234
-0.996	5	0.808319
-0.996	6	0.221278
-0.996	7	0.260274
-0.996	8	0.737026
-0.996	9	0.949205
-0.996	10	0.836516
-0.996	11	0.832717
-0.996	12	0.677532
-0.996	13	0.614339
-0.994	4	0.659534
-0.994	5	0.813919
-0.994	6	0.217378
-0.994	7	0.230577
-0.994	8	0.743126
-0.994	9	0.942406
-0.994	10	0.830217
-0.994	11	0.832417
-0.994	12	0.667533
-0.994	13	0.638336
-0.992	4	0.660634
-0.992	5	0.817918
-0.992	6	0.215078
-0.992	7	0.19698
-0.992	8	0.748025
-0.992	9	0.935506
-0.992	10	0.825317
-0.992	11	0.830717
-0.992	12	0.659034
-0.992	13	0.635236
-0.99	4	0.661734
-0.99	5	0.823718
-0.99	6	0.210979
-0.99	7	0.172583
-0.99	8	0.757324
-0.99	9	0.927707
-0.99	10	0.818318
-0.99	11	0.827917
-0.99	12	0.652835
-0.99	13	0.628037
-0.988	4	0.663134
-0.988	5	0.829817
-0.988	6	0.20498
-0.988	7	0.157584
-0.988	8	0.770123
-0.988	9	0.923508
-0.988	10	0.808919
-0.988	11	0.825617
-0.988	12	0.647535
-0.988	13	0.619338
-0.986	4	0.664034
-0.986	5	0.835516
-0.986	6	0.20018
-0.986	7	0.147985
-0.986	8	0.787121
-0.986	9	0.919108
-0.986	10	0.79972
-0.986	11	0.823718
-0.986	12	0.640136
-0.986	13	0.617138
-0.984	4	0.664534
-0.984	5	0.841416
-0.984	6	0.19648
-0.984	7	0.138686
-0.984	8	0.79912
-0.984	9	0.915808
-0.984	10	0.789821
-0.984	11	0.820818
-0.984	12	0.638236
-0.984	13	0.614439
-0.982	4	0.665233
-0.982	5	0.848815
-0.982	6	0.192081
-0.982	7	0.131687
-0.982	8	0.775522
-0.982	9	0.911409
-0.982	10	0.776522
-0.982	11	0.818118
-0.982	12	0.641436
-0.982	13	0.613539
-0.98	4	0.668233
-0.98	5	0.853215
-0.98	6	0.186681
-0.98	7	0.122488
-0.98	8	0.726027
-0.98	9	0.914009
-0.98	10	0.759224
-0.98	11	0.814019
-0.98	12	0.642036
-0.98	13	0.610739
-0.978	4	0.669633
-0.978	5	0.859614
-0.978	6	0.180182
-0.978	7	0.110489
-0.978	8	0.680432
-0.978	9	0.919908
-0.978	10	0.737426
-0.978	11	0.809419
-0.978	12	0.635136
-0.978	13	0.605839
-0.976	4	0.670333
-0.976	5	0.867013
-0.976	6	0.174583
-0.976	7	0.10169
-0.976	8	0.661534
-0.976	9	0.926507
-0.976	10	0.705629
-0.976	11	0.813119
-0.976	12	0.624238
-0.976	13	0.59854
-0.974	4	0.671833
-0.974	5	0.873413
-0.974	6	0.167083
-0.974	7	0.0959904
-0.974	8	0.649935
-0.974	9	0.934507
-0.974	10	0.683532
-0.974	11	0.80162
-0.974	12	0.613839
-0.974	13	0.590441
-0.972	4	0.671833
-0.972	5	0.878812
-0.972	6	0.161384
-0.972	7	0.0912909
-0.972	8	0.640336
-0.972	9	0.943106
-0.972	10	0.677832
-0.972	11	0.788921
-0.972	12	0.59924
-0.972	13	0.579742
-0.97	4	0.673633
-0.97	5	0.885011
-0.97	6	0.155384
-0.97	7	0.0875912
-0.97	8	0.626637
-0.97	9	0.950605
-0.97	10	0.665733
-0.97	11	0.772223
-0.97	12	0.577442
-0.97	13	0.572043
-0.968	4	0.676232
-0.968	5	0.891311
-0.968	6	0.149485
-0.968	7	0.0849915
-0.968	8	0.60454
-0.968	9	0.951605
-0.968	10	0.653135
-0.968	11	0.756124
-0.968	12	0.550445
-0.968	13	0.563244
-0.966	4	0.678932
-0.966	5	0.89871
-0.966	6	0.143986
-0.966	7	0.0818918
-0.966	8	0.584042
-0.966	9	0.949205
-0.966	10	0.641236
-0.966	11	0.737726
-0.966	12	0.526247
-0.966	13	0.555244
-0.964	4	0.680332
-0.964	5	0.90451
-0.964	6	0.137286
-0.964	7	0.0785921
-0.964	8	0.568143
-0.964	9	0.944006
-0.964	10	0.628937
-0.964	11	0.723428
-0.964	12	0.508649
-0.964	13	0.549945
-0.962	4	0.681432
-0.962	5	0.910109
-0.962	6	0.129987
-0.962	7	0.0754925
-0.962	8	0.546945
-0.962	9	0.936606
-0.962	10	0.616938
-0.962	11	0.709229
-0.962	12	0.49715
-0.962	13	0.545445
-0.96	4	0.682932
-0.96	5	0.916608
-0.96	6	0.124088
-0.96	7	0.0716928
-0.96	8	0.523548
-0.96	9	0.924708
-0.96	10	0.60254
-0.96	11	0.69563
-0.96	12	0.490851
-0.96	13	0.542246
-0.958	4	0.684032
-0.958	5	0.920908
-0.958	6	0.118588
-0.958	7	0.0679932
-0.958	8	0.49805
-0.958	9	0.914409
-0.958	10	0.589641
-0.958	11	0.686331
-0.958	12	0.487251
-0.958	13	0.542246
-0.956	4	0.684532
-0.956	5	0.926107
-0.956	6	0.112889
-0.956	7	0.0652935
-0.956	8	0.480952
-0.956	9	0.90471
-0.956	10	0.571843
-0.956	11	0.677532
-0.956	12	0.483852
-0.956	13	0.541446
-0.954	4	0.686731
-0.954	5	0.932507
-0.954	6	0.106989
-0.954	7	0.0616938
-0.954	8	0.465953
-0.954	9	0.891811
-0.954	10	0.554845
-0.954	11	0.674133
-0.954	12	0.457954
-0.954	13	0.544246
-0.952	4	0.687531
-0.952	5	0.938106
-0.952	6	0.10259
-0.952	7	0.0594941
-0.952	8	0.455554
-0.952	9	0.879612
-0.952	10	0.538546
-0.952	11	0.671933
-0.952	12	0.451755
-0.952	13	0.551545
-0.95	4	0.686931
-0.95	5	0.941306
-0.95	6	0.0989901
-0.95	7	0.0569943
-0.95	8	0.450955
-0.95	9	0.869813
-0.95	10	0.528347
-0.95	11	0.666133
-0.95	12	0.454055
-0.95	13	0.562644
-0.948	4	0.685731
-0.948	5	0.945205
-0.948	6	0.0954905
-0.948	7	0.0547945
-0.948	8	0.455054
-0.948	9	0.866513
-0.948	10	0.527547
-0.948	11	0.657434
-0.948	12	0.461454
-0.948	13	0.574743
-0.946	4	0.684332
-0.946	5	0.949605
-0.946	6	0.0933907
-0.946	7	0.0530947
-0.946	8	0.461254
-0.946	9	0.881312
-0.946	10	0.538146
-0.946	11	0.648135
-0.946	12	0.478352
-0.946	13	0.592241
-0.944	4	0.683632
-0.944	5	0.953405
-0.944	6	0.0907909
-0.944	7	0.0519948
-0.944	8	0.467453
-0.944	9	0.90011
-0.944	10	0.575642
-0.944	11	0.637536
-0.944	12	0.49715
-0.944	13	0.611339
-0.942	4	0.682132
-0.942	5	0.956804
-0.942	6	0.0878912
-0.942	7	0.049695
-0.942	8	0.471153
-0.942	9	0.893911
-0.942	10	0.661834
-0.942	11	0.632837
-0.942	12	0.518448
-0.942	13	0.632037
-0.94	4	0.679832
-0.94	5	0.960204
-0.94	6	0.0850915
-0.94	7	0.0487951
-0.94	8	0.472153
-0.94	9	0.884412
-0.94	10	0.717228
-0.94	11	0.627137
-0.94	12	0.542146
-0.94	13	0.658034
-0.938	4	0.680332
-0.938	5	0.960404
-0.938	6	0.0826917
-0.938	7	0.0471953
-0.938	8	0.471753
-0.938	9	0.872813
-0.938	10	0.718628
-0.938	11	0.624838
-0.938	12	0.566243
-0.938	13	0.690131
-0.936	4	0.689131
-0.936	5	0.887511
-0.936	6	0.080192
-0.936	7	0.0449955
-0.936	8	0.467253
-0.936	9	0.861914
-0.936	10	0.668033
-0.936	11	0.621438
-0.936	12	0.587641
-0.936	13	0.724628
-0.934	4	0.720828
-0.934	5	0.892411
-0.934	6	0.0771923
-0.934	7	0.0425957
-0.934	8	0.461054
-0.934	9	0.854815
-0.934	10	0.622638
-0.934	11	0.619538
-0.934	12	0.615638
-0.934	13	0.835916
-0.932	4	0.752025
-0.932	5	0.90081
-0.932	6	0.0738926
-0.932	7	0.0417958
-0.932	8	0.450855
-0.932	9	0.851715
-0.932	10	0.594241
-0.932	11	0.614739
-0.932	12	0.666833
-0.932	13	0.871313
-0.93	4	0.768423
-0.93	5	0.907309
-0.93	6	0.0708929
-0.93	7	0.0393961
-0.93	8	0.433257
-0.93	9	0.862114
-0.93	10	0.582142
-0.93	11	0.609239
-0.93	12	0.683332
-0.93	13	0.893911
-0.928	4	0.774823
-0.928	5	0.915408
-0.928	6	0.0692931
-0.928	7	0.0369963
-0.928	8	0.413659
-0.928	9	0.889311
-0.928	10	0.572743
-0.928	11	0.60354
-0.928	12	0.664734
-0.928	13	0.907809
-0.926	4	0.776922
-0.926	5	0.922608
-0.926	6	0.0672933
-0.926	7	0.0351965
-0.926	8	0.394061
-0.926	9	0.905909
-0.926	10	0.569443
-0.926	11	0.59674
-0.926	12	0.656034
-0.926	13	0.932707
-0.924	4	0.777222
-0.924	5	0.931007
-0.924	6	0.0658934
-0.924	7	0.0340966
-0.924	8	0.372163
-0.924	9	0.909609
-0.924	10	0.570043
-0.924	11	0.587541
-0.924	12	0.654735
-0.924	13	0.9979
-0.922	4	0.776622
-0.922	5	0.940206
-0.922	6	0.0644936
-0.922	7	0.0321968
-0.922	8	0.352365
-0.922	9	0.905009
-0.922	10	0.573643
-0.922	11	0.577842
-0.922	12	0.652335
-0.922	13	0.9958
-0.92	4	0.776222
-0.92	5	0.947905
-0.92	6	0.0639936
-0.92	7	0.0308969
-0.92	8	0.332667
-0.92	9	0.891611
-0.92	10	0.580542
-0.92	11	0.565343
-0.92	12	0.649935
-0.92	13	0.987401
-0.918	4	0.773423
-0.918	5	0.954605
-0.918	6	0.0634937
-0.918	7	0.0288971
-0.918	8	0.313369
-0.918	9	0.855214
-0.918	10	0.588541
-0.918	11	0.548145
-0.918	12	0.651735
-0.918	13	0.977502
-0.916	4	0.769223
-0.916	5	0.962304
-0.916	6	0.0625937
-0.916	7	0.0276972
-0.916	8	0.29637
-0.916	9	0.822618
-0.916	10	0.59784
-0.916	11	0.535646
-0.916	12	0.654835
-0.916	13	0.966803
-0.914	4	0.766523
-0.914	5	0.969603
-0.914	6	0.0628937
-0.914	7	0.0260974
-0.914	8	0.280472
-0.914	9	0.825117
-0.914	10	0.606139
-0.914	11	0.547145
-0.914	12	0.660234
-0.914	13	0.956904
-0.912	4	0.761124
-0.912	5	0.976202
-0.912	6	0.0628937
-0.912	7	0.0251975
-0.912	8	0.286071
-0.912	9	0.831117
-0.912	10	0.612139
-0.912	11	0.555144
-0.912	12	0.661434
-0.912	13	0.945805
-0.91	4	0.753925
-0.91	5	0.980602
-0.91	6	0.0635936
-0.91	7	0.0240976
-0.91	8	0.293971
-0.91	9	0.838016
-0.91	10	0.612939
-0.91	11	0.555744
-0.91	12	0.666533
-0.91	13	0.935906
-0.908	4	0.723428
-0.908	5	0.985501
-0.908	6	0.0642936
-0.908	7	0.0226977
-0.908	8	0.293971
-0.908	9	0.843516
-0.908	10	0.608939
-0.908	11	0.548645
-0.908	12	0.668733
-0.908	13	0.924508
-0.906	4	0.721928
-0.906	5	0.990401
-0.906	6	0.0659934
-0.906	7	0.0219978
-0.906	8	0.292571
-0.906	9	0.848615
-0.906	10	0.59764
-0.906	11	0.542446
-0.906	12	0.671333
-0.906	13	0.917208
-0.904	4	0.723128
-0.904	5	0.992501
-0.904	6	0.0675932
-0.904	7	0.0213979
-0.904	8	0.288371
-0.904	9	0.853915
-0.904	10	0.584142
-0.904	11	0.536446
-0.904	12	0.673633
-0.904	13	0.915208
-0.902	4	0.723828
-0.902	5	0.9953
-0.902	6	0.0690931
-0.902	7	0.0209979
-0.902	8	0.283072
-0.902	9	0.856914
-0.902	10	0.573943
-0.902	11	0.530247
-0.902	12	0.677232
-0.902	13	0.946205
-0.9	4	0.723428
-0.9	5	0.9976
-0.9	6	0.069793
-0.9	7	0.019698
-0.9	8	0.277072
-0.9	9	0.857014
-0.9	10	0.566443
-0.9	11	0.523448
-0.9	12	0.680432
-0.9	13	0.936606
-0.898	4	0.724128
-0.898	5	0.9991
-0.898	6	0.0686931
-0.898	7	0.0190981
-0.898	8	0.269973
-0.898	9	0.854815
-0.898	10	0.563044
-0.898	11	0.515648
-0.898	12	0.681332
-0.898	13	0.922508
-0.896	4	0.725327
-0.896	5	0.9989
-0.896	6	0.0630937
-0.896	7	0.0240976
-0.896	8	0.264474
-0.896	9	0.854115
-0.896	10	0.562344
-0.896	11	0.507049
-0.896	12	0.686731
-0.896	13	0.916208
-0.894	4	0.727227
-0.894	5	0.9978
-0.894	6	0.059694
-0.894	7	0.029797
-0.894	8	0.255474
-0.894	9	0.850515
-0.894	10	0.562344
-0.894	11	0.50045
-0.894	12	0.689131
-0.894	13	0.918708
-0.892	4	0.729727
-0.892	5	0.9952
-0.892	6	0.0592941
-0.892	7	0.0293971
-0.892	8	0.243176
-0.892	9	0.848315
-0.892	10	0.562244
-0.892	11	0.494651
-0.892	12	0.689931
-0.892	13	0.925507
-0.89	4	0.733527
-0.89	5	0.992201
-0.89	6	0.0583942
-0.89	7	0.0287971
-0.89	8	0.225277
-0.89	9	0.843416
-0.89	10	0.544546
-0.89	11	0.490551
-0.89	12	0.692931
-0.89	13	0.956704
-0.888	4	0.736126
-0.888	5	0.987901
-0.888	6	0.0581942
-0.888	7	0.0284972
-0.888	8	0.205679
-0.888	9	0.836816
-0.888	10	0.518748
-0.888	11	0.488151
-0.888	12	0.69663
-0.888	13	0.951205
-0.886	4	0.740026
-0.886	5	0.982102
-0.886	6	0.0586941
-0.886	7	0.0282972
-0.886	8	0.189581
-0.886	9	0.829117
-0.886	10	0.505749
-0.886	11	0.487451
-0.886	12	0.69923
-0.886	13	0.886211
-0.884	4	0.742726
-0.884	5	0.976902
-0.884	6	0.0592941
-0.884	7	0.0280972
-0.884	8	0.177282
-0.884	9	0.818218
-0.884	10	0.50235
-0.884	11	0.492051
-0.884	12	0.70423
-0.884	13	0.867813
-0.882	4	0.747025
-0.882	5	0.967903
-0.882	6	0.0594941
-0.882	7	0.0281972
-0.882	8	0.170383
-0.882	9	0.808819
-0.882	10	0.49835
-0.882	11	0.50065
-0.882	12	0.705529
-0.882	13	0.877812
-0.88	4	0.751925
-0.88	5	0.959004
-0.88	6	0.0586941
-0.88	7	0.0291971
-0.88	8	0.165283
-0.88	9	0.79632
-0.88	10	0.49585
-0.88	11	0.509049
-0.88	12	0.70123
-0.88	13	0.943706
-0.878	4	0.756824
-0.878	5	0.947605
-0.878	6	0.0586941
-0.878	7	0.029797
-0.878	8	0.164484
-0.878	9	0.782822
-0.878	10	0.490251
-0.878	11	0.517148
-0.878	12	0.721428
-0.878	13	0.981702
-0.876	4	0.763824
-0.876	5	0.932907
-0.876	6	0.0579942
-0.876	7	0.030197
-0.876	8	0.168083
-0.876	9	0.767523
-0.876	10	0.480252
-0.876	11	0.550945
-0.876	12	0.750225
-0.876	13	0.983402
-0.874	4	0.769623
-0.874	5	0.915908
-0.874	6	0.0575942
-0.874	7	0.0311969
-0.874	8	0.170783
-0.874	9	0.749425
-0.874	10	0.467353
-0.874	11	0.576842
-0.874	12	0.767123
-0.874	13	0.981702
-0.872	4	0.778622
-0.872	5	0.89591
-0.872	6	0.0561944
-0.872	7	0.0332967
-0.872	8	0.173383
-0.872	9	0.729827
-0.872	10	0.452955
-0.872	11	0.59594
-0.872	12	0.773423
-0.872	13	0.979802
-0.87	4	0.787421
-0.87	5	0.873113
-0.87	6	0.0556944
-0.87	7	0.0345965
-0.87	8	0.174983
-0.87	9	0.707429
-0.87	10	0.439656
-0.87	11	0.606239
-0.87	12	0.775822
-0.87	13	0.977802
-0.868	4	0.79722
-0.868	5	0.843216
-0.868	6	0.0555944
-0.868	7	0.0364964
-0.868	8	0.174683
-0.868	9	0.684832
-0.868	10	0.424658
-0.868	11	0.610639
-0.868	12	0.782222
-0.868	13	0.978802
-0.866	4	0.807619
-0.866	5	0.809319
-0.866	6	0.0549945
-0.866	7	0.0384962
-0.866	8	0.174683
-0.866	9	0.662834
-0.866	10	0.406259
-0.866	11	0.611539
-0.866	12	0.792921
-0.866	13	0.976702
-0.864	4	0.818118
-0.864	5	0.763124
-0.864	6	0.0542946
-0.864	7	0.039796
-0.864	8	0.174483
-0.864	9	0.639036
-0.864	10	0.385661
-0.864	11	0.614839
-0.864	12	0.812219
-0.864	13	0.974703
-0.862	4	0.828817
-0.862	5	0.69583
-0.862	6	0.0523948
-0.862	7	0.0416958
-0.862	8	0.176082
-0.862	9	0.638836
-0.862	10	0.362064
-0.862	11	0.634737
-0.862	12	0.841016
-0.862	13	0.973903
-0.86	4	0.839716
-0.86	5	0.619338
-0.86	6	0.0513949
-0.86	7	0.0436956
-0.86	8	0.177982
-0.86	9	0.685231
-0.86	10	0.336566
-0.86	11	0.657734
-0.86	12	0.880412
-0.86	13	0.971703
-0.858	4	0.849115
-0.858	5	0.571843
-0.858	6	0.0506949
-0.858	7	0.0456954
-0.858	8	0.179882
-0.858	9	0.653735
-0.858	10	0.319768
-0.858	11	0.690031
-0.858	12	0.913509
-0.858	13	0.967203
-0.856	4	0.859214
-0.856	5	0.534747
-0.856	6	0.050095
-0.856	7	0.0469953
-0.856	8	0.183582
-0.856	9	0.637336
-0.856	10	0.307869
-0.856	11	0.726527
-0.856	12	0.931807
-0.856	13	0.958904
-0.854	4	0.869113
-0.854	5	0.50265
-0.854	6	0.0488951
-0.854	7	0.0484952
-0.854	8	0.187681
-0.854	9	0.624738
-0.854	10	0.30137
-0.854	11	0.725227
-0.854	12	0.936206
-0.854	13	0.927907
-0.852	4	0.878512
-0.852	5	0.476152
-0.852	6	0.0485951
-0.852	7	0.049995
-0.852	8	0.192481
-0.852	9	0.561344
-0.852	10	0.30257
-0.852	11	0.713529
-0.852	12	0.935006
-0.852	13	0.89891
-0.85	4	0.886211
-0.85	5	0.454255
-0.85	6	0.0478952
-0.85	7	0.0516948
-0.85	8	0.19838
-0.85	9	0.468653
-0.85	10	0.327967
-0.85	11	0.718428
-0.85	12	0.932007
-0.85	13	0.874113
-0.848	4	0.894711
-0.848	5	0.431257
-0.848	6	0.0471953
-0.848	7	0.0527947
-0.848	8	0.206479
-0.848	9	0.443756
-0.848	10	0.334367
-0.848	11	0.773123
-0.848	12	0.927207
-0.848	13	0.858214
-0.846	4	0.90291
-0.846	5	0.410859
-0.846	6	0.0466953
-0.846	7	0.0546945
-0.846	8	0.219978
-0.846	9	0.421158
-0.846	10	0.321568
-0.846	11	0.765723
-0.846	12	0.921008
-0.846	13	0.844416
-0.844	4	0.910309
-0.844	5	0.393561
-0.844	6	0.0453955
-0.844	7	0.0555944
-0.844	8	0.261674
-0.844	9	0.40096
-0.844	10	0.310969
-0.844	11	0.753925
-0.844	12	0.913509
-0.844	13	0.833117
-0.842	4	0.916208
-0.842	5	0.376262
-0.842	6	0.0445955
-0.842	7	0.0580942
-0.842	8	0.30057
-0.842	9	0.380262
-0.842	10	0.30367
-0.842	11	0.739526
-0.842	12	0.905509
-0.842	13	0.824718
-0.84	4	0.920708
-0.84	5	0.361564
-0.84	6	0.0438956
-0.84	7	0.0591941
-0.84	8	0.316168
-0.84	9	0.363064
-0.84	10	0.30287
-0.84	11	0.728627
-0.84	12	0.89921
-0.84	13	0.823618
-0.838	4	0.926007
-0.838	5	0.347165
-0.838	6	0.0432957
-0.838	7	0.0607939
-0.838	8	0.325267
-0.838	9	0.354165
-0.838	10	0.306769
-0.838	11	0.733427
-0.838	12	0.891811
-0.838	13	0.834417
-0.836	4	0.930907
-0.836	5	0.333567
-0.836	6	0.0426957
-0.836	7	0.0621938
-0.836	8	0.329367
-0.836	9	0.349065
-0.836	10	0.318968
-0.836	11	0.715928
-0.836	12	0.885311
-0.836	13	0.853515
-0.834	4	0.934807
-0.834	5	0.323268
-0.834	6	0.0410959
-0.834	7	0.0629937
-0.834	8	0.333367
-0.834	9	0.346365
-0.834	10	0.327667
-0.834	11	0.69873
-0.834	12	0.878812
-0.834	13	0.874713
-0.832	4	0.937106
-0.832	5	0.315468
-0.832	6	0.040196
-0.832	7	0.0644936
-0.832	8	0.336166
-0.832	9	0.342766
-0.832	10	0.327467
-0.832	11	0.682232
-0.832	12	0.872013
-0.832	13	0.892911
-0.83	4	0.938306
-0.83	5	0.309669
-0.83	6	0.0384962
-0.83	7	0.0660934
-0.83	8	0.338266
-0.83	9	0.338666
-0.83	10	0.327667
-0.83	11	0.667233
-0.83	12	0.865413
-0.83	13	0.869013
-0.828	4	0.939406
-0.828	5	0.30477
-0.828	6	0.0364964
-0.828	7	0.0642936
-0.828	8	0.339566
-0.828	9	0.329767
-0.828	10	0.330167
-0.828	11	0.655034
-0.828	12	0.861214
-0.828	13	0.871013
-0.826	4	0.940106
-0.826	5	0.30287
-0.826	6	0.0345965
-0.826	7	0.0616938
-0.826	8	0.340866
-0.826	9	0.320468
-0.826	10	0.335166
-0.826	11	0.647035
-0.826	12	0.848515
-0.826	13	0.872713
-0.824	4	0.940406
-0.824	5	0.30357
-0.824	6	0.0325967
-0.824	7	0.0625937
-0.824	8	0.342066
-0.824	9	0.314969
-0.824	10	0.344166
-0.824	11	0.638136
-0.824	12	0.825217
-0.824	13	0.874313
-0.822	4	0.939206
-0.822	5	0.305269
-0.822	6	0.029797
-0.822	7	0.0671933
-0.822	8	0.344366
-0.822	9	0.326167
-0.822	10	0.356964
-0.822	11	0.628037
-0.822	12	0.813219
-0.822	13	0.877012
-0.82	4	0.938306
-0.82	5	0.305169
-0.82	6	0.0265973
-0.82	7	0.0742926
-0.82	8	0.347665
-0.82	9	0.371163
-0.82	10	0.375462
-0.82	11	0.619038
-0.82	12	0.80422
-0.82	13	0.885711
-0.818	4	0.936606
-0.818	5	0.30027
-0.818	6	0.0242976
-0.818	7	0.080492
-0.818	8	0.349765
-0.818	9	0.421258
-0.818	10	0.394661
-0.818	11	0.609139
-0.818	12	0.79672
-0.818	13	0.89681
-0.816	4	0.935006
-0.816	5	0.281372
-0.816	6	0.0218978
-0.816	7	0.0864914
-0.816	8	0.350865
-0.816	9	0.488251
-0.816	10	0.407559
-0.816	11	0.59684
-0.816	12	0.791021
-0.816	13	0.908509
-0.814	4	0.933507
-0.814	5	0.219778
-0.814	6	0.020498
-0.814	7	0.0924908
-0.814	8	0.355264
-0.814	9	0.490451
-0.814	10	0.410059
-0.814	11	0.582742
-0.814	12	0.786921
-0.814	13	0.918808
-0.812	4	0.932707
-0.812	5	0.177782
-0.812	6	0.019698
-0.812	7	0.0987901
-0.812	8	0.359664
-0.812	9	0.477052
-0.812	10	0.40226
-0.812	11	0.559944
-0.812	12	0.784622
-0.812	13	0.925907
-0.81	4	0.929307
-0.81	5	0.164184
-0.81	6	0.0193981
-0.81	7	0.106489
-0.81	8	0.364464
-0.81	9	0.473753
-0.81	10	0.387261
-0.81	11	0.529647
-0.81	12	0.783422
-0.81	13	0.934207
-0.808	4	0.926607
-0.808	5	0.156384
-0.808	6	0.0192981
-0.808	7	0.115088
-0.808	8	0.370863
-0.808	9	0.475952
-0.808	10	0.368663
-0.808	11	0.510149
-0.808	12	0.783622
-0.808	13	0.941206
-0.806	4	0.922708
-0.806	5	0.148485
-0.806	6	0.0189981
-0.806	7	0.124288
-0.806	8	0.377162
-0.806	9	0.484552
-0.806	10	0.354565
-0.806	11	0.50035
-0.806	12	0.783322
-0.806	13	0.946105
-0.804	4	0.919408
-0.804	5	0.144786
-0.804	6	0.0192981
-0.804	7	0.133387
-0.804	8	0.380762
-0.804	9	0.49765
-0.804	10	0.345765
-0.804	11	0.490651
-0.804	12	0.782522
-0.804	13	0.939006
-0.802	4	0.915408
-0.802	5	0.142886
-0.802	6	0.019598
-0.802	7	0.146385
-0.802	8	0.374863
-0.802	9	0.507349
-0.802	10	0.340466
-0.802	11	0.485051
-0.802	12	0.778022
-0.802	13	0.940306
-0.8	4	0.911709
-0.8	5	0.141786
-0.8	6	0.019898
-0.8	7	0.160084
-0.8	8	0.356964
-0.8	9	0.515548
-0.8	10	0.335066
-0.8	11	0.477852
-0.8	12	0.763324
-0.8	13	0.945105
-0.798	4	0.907609
-0.798	5	0.140186
-0.798	6	0.020198
-0.798	7	0.172083
-0.798	8	0.353865
-0.798	9	0.510549
-0.798	10	0.326667
-0.798	11	0.471553
-0.798	12	0.746225
-0.798	13	0.949705
-0.796	4	0.90391
-0.796	5	0.140186
-0.796	6	0.020198
-0.796	7	0.185181
-0.796	8	0.357964
-0.796	9	0.49675
-0.796	10	0.313169
-0.796	11	0.466553
-0.796	12	0.749925
-0.796	13	0.953405
-0.794	4	0.90061
-0.794	5	0.140486
-0.794	6	0.0206979
-0.794	7	0.19708
-0.794	8	0.367863
-0.794	9	0.483052
-0.794	10	0.30087
-0.794	11	0.460754
-0.794	12	0.754925
-0.794	13	0.956604
-0.792	4	0.89671
-0.792	5	0.139586
-0.792	6	0.0210979
-0.792	7	0.209079
-0.792	8	0.377262
-0.792	9	0.473353
-0.792	10	0.29517
-0.792	11	0.457154
-0.792	12	0.757624
-0.792	13	0.960204
-0.79	4	0.893011
-0.79	5	0.140186
-0.79	6	0.0215978
-0.79	7	0.221778
-0.79	8	0.388961
-0.79	9	0.474053
-0.79	10	0.292971
-0.79	11	0.452655
-0.79	12	0.759524
-0.79	13	0.963404
-0.788	4	0.889611
-0.788	5	0.140686
-0.788	6	0.0217978
-0.788	7	0.235176
-0.788	8	0.40196
-0.788	9	0.482352
-0.788	10	0.294371
-0.788	11	0.456154
-0.788	12	0.759924
-0.788	13	0.965803
-0.786	4	0.885511
-0.786	5	0.141686
-0.786	6	0.0220978
-0.786	7	0.250175
-0.786	8	0.415158
-0.786	9	0.488051
-0.786	10	0.30197
-0.786	11	0.460254
-0.786	12	0.756824
-0.786	13	0.968503
-0.784	4	0.882312
-0.784	5	0.142186
-0.784	6	0.0223978
-0.784	7	0.264074
-0.784	8	0.430457
-0.784	9	0.490951
-0.784	10	0.313669
-0.784	11	0.469953
-0.784	12	0.755724
-0.784	13	0.969303
-0.782	4	0.878712
-0.782	5	0.143386
-0.782	6	0.0226977
-0.782	7	0.274473
-0.782	8	0.448255
-0.782	9	0.491151
-0.782	10	0.336166
-0.782	11	0.477252
-0.782	12	0.754625
-0.782	13	0.970503
-0.78	4	0.875212
-0.78	5	0.144286
-0.78	6	0.0224978
-0.78	7	0.288371
-0.78	8	0.465453
-0.78	9	0.488651
-0.78	10	0.356064
-0.78	11	0.566543
-0.78	12	0.754925
-0.78	13	0.971803
-0.778	4	0.871313
-0.778	5	0.146485
-0.778	6	0.0224978
-0.778	7	0.30107
-0.778	8	0.483052
-0.778	9	0.484052
-0.778	10	0.373963
-0.778	11	0.646835
-0.778	12	0.756124
-0.778	13	0.972403
-0.776	4	0.867813
-0.776	5	0.148885
-0.776	6	0.0226977
-0.776	7	0.313769
-0.776	8	0.50355
-0.776	9	0.476152
-0.776	10	0.388261
-0.776	11	0.617438
-0.776	12	0.758724
-0.776	13	0.972803
-0.774	4	0.866213
-0.774	5	0.150385
-0.774	6	0.0233977
-0.774	7	0.324968
-0.774	8	0.524648
-0.774	9	0.508149
-0.774	10	0.40016
-0.774	11	0.588941
-0.774	12	0.761124
-0.774	13	0.972903
-0.772	4	0.862414
-0.772	5	0.153485
-0.772	6	0.0232977
-0.772	7	0.338566
-0.772	8	0.546445
-0.772	9	0.518348
-0.772	10	0.410959
-0.772	11	0.570043
-0.772	12	0.758624
-0.772	13	0.973103
-0.77	4	0.857314
-0.77	5	0.155684
-0.77	6	0.0235976
-0.77	7	0.351365
-0.77	8	0.570843
-0.77	9	0.517148
-0.77	10	0.421558
-0.77	11	0.553545
-0.77	12	0.748325
-0.77	13	0.971103
-0.768	4	0.853815
-0.768	5	0.159284
-0.768	6	0.0236976
-0.768	7	0.363364
-0.768	8	0.60424
-0.768	9	0.515948
-0.768	10	0.433057
-0.768	11	0.539146
-0.768	12	0.732727
-0.768	13	0.970103
-0.766	4	0.851015
-0.766	5	0.162584
-0.766	6	0.0359964
-0.766	7	0.375162
-0.766	8	0.632837
-0.766	9	0.514349
-0.766	10	0.442856
-0.766	11	0.527347
-0.766	12	0.716028
-0.766	13	0.966803
-0.764	4	0.847815
-0.764	5	0.166483
-0.764	6	0.0374963
-0.764	7	0.382862
-0.764	8	0.648635
-0.764	9	0.513849
-0.764	10	0.454355
-0.764	11	0.515648
-0.764	12	0.69933
-0.764	13	0.965503
-0.762	4	0.844816
-0.762	5	0.172583
-0.762	6	0.0382962
-0.762	7	0.386061
-0.762	8	0.648535
-0.762	9	0.511149
-0.762	10	0.465853
-0.762	11	0.507649
-0.762	12	0.679532
-0.762	13	0.967903
-0.76	4	0.842116
-0.76	5	0.178382
-0.76	6	0.0392961
-0.76	7	0.378762
-0.76	8	0.638536
-0.76	9	0.512449
-0.76	10	0.473853
-0.76	11	0.50015
-0.76	12	0.659034
-0.76	13	0.971403
-0.758	4	0.840016
-0.758	5	0.187581
-0.758	6	0.0410959
-0.758	7	0.360964
-0.758	8	0.627937
-0.758	9	0.513149
-0.758	10	0.485151
-0.758	11	0.492351
-0.758	12	0.637536
-0.758	13	0.973403
-0.756	4	0.837516
-0.756	5	0.194381
-0.756	6	0.0424958
-0.756	7	0.343766
-0.756	8	0.614839
-0.756	9	0.515648
-0.756	10	0.487351
-0.756	11	0.491751
-0.756	12	0.610839
-0.756	13	0.975102
-0.754	4	0.835116
-0.754	5	0.20328
-0.754	6	0.0437956
-0.754	7	0.335266
-0.754	8	0.60394
-0.754	9	0.518248
-0.754	10	0.481852
-0.754	11	0.49885
-0.754	12	0.558244
-0.754	13	0.977102
-0.752	4	0.832817
-0.752	5	0.212079
-0.752	6	0.0456954
-0.752	7	0.333067
-0.752	8	0.59664
-0.752	9	0.523948
-0.752	10	0.478252
-0.752	11	0.508549
-0.752	12	0.511149
-0.752	13	0.978602
-0.75	4	0.830717
-0.75	5	0.223678
-0.75	6	0.0469953
-0.75	7	0.334667
-0.75	8	0.588441
-0.75	9	0.533147
-0.75	10	0.476452
-0.75	11	0.527447
-0.75	12	0.486551
-0.75	13	0.980302
-0.748	4	0.829317
-0.748	5	0.233977
-0.748	6	0.0484952
-0.748	7	0.337566
-0.748	8	0.585641
-0.748	9	0.547045
-0.748	10	0.474153
-0.748	11	0.551445
-0.748	12	0.468253
-0.748	13	0.970503
-0.746	4	0.826417
-0.746	5	0.244776
-0.746	6	0.050295
-0.746	7	0.341666
-0.746	8	0.584942
-0.746	9	0.573443
-0.746	10	0.470753
-0.746	11	0.577642
-0.746	12	0.455554
-0.746	13	0.948705
-0.744	4	0.824418
-0.744	5	0.253375
-0.744	6	0.0508949
-0.744	7	0.346065
-0.744	8	0.585841
-0.744	9	0.60344
-0.744	10	0.468053
-0.744	11	0.611139
-0.744	12	0.442156
-0.744	13	0.943406
-0.742	4	0.823118
-0.742	5	0.260874
-0.742	6	0.0518948
-0.742	7	0.351065
-0.742	8	0.589241
-0.742	9	0.610939
-0.742	10	0.465853
-0.742	11	0.636736
-0.742	12	0.432057
-0.742	13	0.934407
-0.74	4	0.820018
-0.74	5	0.265873
-0.74	6	0.0529947
-0.74	7	0.357364
-0.74	8	0.591841
-0.74	9	0.609339
-0.74	10	0.467153
-0.74	11	0.649435
-0.74	12	0.424758
-0.74	13	0.919508
-0.738	4	0.817118
-0.738	5	0.270373
-0.738	6	0.0549945
-0.738	7	0.362364
-0.738	8	0.59704
-0.738	9	0.60454
-0.738	10	0.471453
-0.738	11	0.652435
-0.738	12	0.422158
-0.738	13	0.89981
-0.736	4	0.816318
-0.736	5	0.273173
-0.736	6	0.0562944
-0.736	7	0.365763
-0.736	8	0.60284
-0.736	9	0.59884
-0.736	10	0.484152
-0.736	11	0.656634
-0.736	12	0.422358
-0.736	13	0.813219
-0.734	4	0.814419
-0.734	5	0.276772
-0.734	6	0.0575942
-0.734	7	0.372263
-0.734	8	0.614139
-0.734	9	0.592341
-0.734	10	0.510949
-0.734	11	0.666333
-0.734	12	0.426657
-0.734	13	0.634537
-0.732	4	0.812319
-0.732	5	0.279172
-0.732	6	0.0585941
-0.732	7	0.383462
-0.732	8	0.632637
-0.732	9	0.586441
-0.732	10	0.566843
-0.732	11	0.682232
-0.732	12	0.429957
-0.732	13	0.519148
-0.73	4	0.810019
-0.73	5	0.281472
-0.73	6	0.060394
-0.73	7	0.40006
-0.73	8	0.668033
-0.73	9	0.580242
-0.73	10	0.60494
-0.73	11	0.70113
-0.73	12	0.436556
-0.73	13	0.458254
-0.728	4	0.807319
-0.728	5	0.283872
-0.728	6	0.0612939
-0.728	7	0.371563
-0.728	8	0.688231
-0.728	9	0.577042
-0.728	10	0.594341
-0.728	11	0.722228
-0.728	12	0.449255
-0.728	13	0.425357
-0.726	4	0.80492
-0.726	5	0.284672
-0.726	6	0.0623938
-0.726	7	0.349465
-0.726	8	0.686431
-0.726	9	0.574043
-0.726	10	0.577242
-0.726	11	0.742526
-0.726	12	0.468553
-0.726	13	0.412359
-0.724	4	0.80292
-0.724	5	0.286271
-0.724	6	0.0638936
-0.724	7	0.338666
-0.724	8	0.683432
-0.724	9	0.573543
-0.724	10	0.564644
-0.724	11	0.762724
-0.724	12	0.492851
-0.724	13	0.412759
-0.722	4	0.80022
-0.722	5	0.288571
-0.722	6	0.0646935
-0.722	7	0.334167
-0.722	8	0.682232
-0.722	9	0.575742
-0.722	10	0.561044
-0.722	11	0.777922
-0.722	12	0.516048
-0.722	13	0.405159
-0.72	4	0.79772
-0.72	5	0.290771
-0.72	6	0.0662934
-0.72	7	0.328367
-0.72	8	0.682332
-0.72	9	0.582842
-0.72	10	0.560944
-0.72	11	0.790621
-0.72	12	0.538646
-0.72	13	0.353665
-0.718	4	0.793821
-0.718	5	0.293171
-0.718	6	0.0674933
-0.718	7	0.323968
-0.718	8	0.682932
-0.718	9	0.589041
-0.718	10	0.564044
-0.718	11	0.791421
-0.718	12	0.562944
-0.718	13	0.337966
-0.716	4	0.783722
-0.716	5	0.29817
-0.716	6	0.0683932
-0.716	7	0.317868
-0.716	8	0.681732
-0.716	9	0.591541
-0.716	10	0.568443
-0.716	11	0.788921
-0.716	12	0.59504
-0.716	13	0.340666
-0.714	4	0.777322
-0.714	5	0.30277
-0.714	6	0.0685931
-0.714	7	0.312469
-0.714	8	0.681732
-0.714	9	0.589541
-0.714	10	0.573243
-0.714	11	0.794421
-0.714	12	0.626937
-0.714	13	0.335966
-0.712	4	0.785221
-0.712	5	0.307869
-0.712	6	0.0692931
-0.712	7	0.309469
-0.712	8	0.682332
-0.712	9	0.591441
-0.712	10	0.574843
-0.712	11	0.79842
-0.712	12	0.670233
-0.712	13	0.349265
-0.71	4	0.790621
-0.71	5	0.312769
-0.71	6	0.069593
-0.71	7	0.306969
-0.71	8	0.683932
-0.71	9	0.593541
-0.71	10	0.573943
-0.71	11	0.79822
-0.71	12	0.691231
-0.71	13	0.378762
-0.708	4	0.792521
-0.708	5	0.317468
-0.708	6	0.0690931
-0.708	7	0.307169
-0.708	8	0.687431
-0.708	9	0.59694
-0.708	10	0.572243
-0.708	11	0.79602
-0.708	12	0.706529
-0.708	13	0.409859
-0.706	4	0.793221
-0.706	5	0.325267
-0.706	6	0.0676932
-0.706	7	0.309769
-0.706	8	0.692731
-0.706	9	0.60254
-0.706	10	0.565943
-0.706	11	0.792021
-0.706	12	0.714929
-0.706	13	0.435656
-0.704	4	0.793321
-0.704	5	0.330867
-0.704	6	0.0663934
-0.704	7	0.312369
-0.704	8	0.70253
-0.704	9	0.609439
-0.704	10	0.561244
-0.704	11	0.785021
-0.704	12	0.712429
-0.704	13	0.457854
-0.702	4	0.790421
-0.702	5	0.337266
-0.702	6	0.0644936
-0.702	7	0.316468
-0.702	8	0.713829
-0.702	9	0.617238
-0.702	10	0.555544
-0.702	11	0.785821
-0.702	12	0.70223
-0.702	13	0.473153
-0.7	4	0.785621
-0.7	5	0.347265
-0.7	6	0.0616938
-0.7	7	0.319168
-0.7	8	0.726227
-0.7	9	0.628637
-0.7	10	0.553545
-0.7	11	0.822018
-0.7	12	0.688931
-0.7	13	0.483152
-0.698	4	0.780522
-0.698	5	0.354665
-0.698	6	0.0581942
-0.698	7	0.320468
-0.698	8	0.737226
-0.698	9	0.638936
-0.698	10	0.558244
-0.698	11	0.879512
-0.698	12	0.676432
-0.698	13	0.480752
-0.696	4	0.774223
-0.696	5	0.363664
-0.696	6	0.0558944
-0.696	7	0.322468
-0.696	8	0.745325
-0.696	9	0.656034
-0.696	10	0.574543
-0.696	11	0.889211
-0.696	12	0.660534
-0.696	13	0.475252
-0.694	4	0.764424
-0.694	5	0.371463
-0.694	6	0.0555944
-0.694	7	0.324668
-0.694	8	0.754425
-0.694	9	0.742726
-0.694	10	0.651935
-0.694	11	0.883512
-0.694	12	0.636136
-0.694	13	0.481152
-0.692	4	0.765723
-0.692	5	0.379362
-0.692	6	0.0559944
-0.692	7	0.326667
-0.692	8	0.762324
-0.692	9	0.865313
-0.692	10	0.678032
-0.692	11	0.870213
-0.692	12	0.583942
-0.692	13	0.492751
-0.69	4	0.80102
-0.69	5	0.387761
-0.69	6	0.0565943
-0.69	7	0.328867
-0.69	8	0.769823
-0.69	9	0.890411
-0.69	10	0.60304
-0.69	11	0.841816
-0.69	12	0.525047
-0.69	13	0.50365
-0.688	4	0.80172
-0.688	5	0.394161
-0.688	6	0.0561944
-0.688	7	0.329067
-0.688	8	0.777322
-0.688	9	0.90241
-0.688	10	0.562844
-0.688	11	0.79762
-0.688	12	0.476452
-0.688	13	0.514749
-0.686	4	0.79952
-0.686	5	0.39736
-0.686	6	0.0554945
-0.686	7	0.329167
-0.686	8	0.783822
-0.686	9	0.910609
-0.686	10	0.532747
-0.686	11	0.737326
-0.686	12	0.614439
-0.686	13	0.529747
-0.684	4	0.793721
-0.684	5	0.39546
-0.684	6	0.0550945
-0.684	7	0.328367
-0.684	8	0.791921
-0.684	9	0.914409
-0.684	10	0.506349
-0.684	11	0.649135
-0.684	12	0.60164
-0.684	13	0.545945
-0.682	4	0.788821
-0.682	5	0.382662
-0.682	6	0.0544946
-0.682	7	0.327667
-0.682	8	0.79862
-0.682	9	0.918708
-0.682	10	0.479052
-0.682	11	0.59514
-0.682	12	0.578942
-0.682	13	0.561344
-0.68	4	0.784622
-0.68	5	0.349665
-0.68	6	0.0541946
-0.68	7	0.324168
-0.68	8	0.851515
-0.68	9	0.924508
-0.68	10	0.457854
-0.68	11	0.552145
-0.68	12	0.564444
-0.68	13	0.578442
-0.678	4	0.778922
-0.678	5	0.313969
-0.678	6	0.0535946
-0.678	7	0.291171
-0.678	8	0.854715
-0.678	9	0.930307
-0.678	10	0.443756
-0.678	11	0.512649
-0.678	12	0.556944
-0.678	13	0.59664
-0.676	4	0.775122
-0.676	5	0.293571
-0.676	6	0.0533947
-0.676	7	0.256674
-0.676	8	0.859814
-0.676	9	0.938406
-0.676	10	0.432257
-0.676	11	0.477852
-0.676	12	0.546745
-0.676	13	0.612439
-0.674	4	0.770323
-0.674	5	0.287071
-0.674	6	0.0531947
-0.674	7	0.252575
-0.674	8	0.864614
-0.674	9	0.946105
-0.674	10	0.423458
-0.674	11	0.439956
-0.674	12	0.508049
-0.674	13	0.623338
-0.672	4	0.765223
-0.672	5	0.286571
-0.672	6	0.0533947
-0.672	7	0.252875
-0.672	8	0.872213
-0.672	9	0.951805
-0.672	10	0.417158
-0.672	11	0.40196
-0.672	12	0.49935
-0.672	13	0.633037
-0.67	4	0.758024
-0.67	5	0.287271
-0.67	6	0.0534947
-0.67	7	0.251475
-0.67	8	0.884212
-0.67	9	0.953305
-0.67	10	0.412759
-0.67	11	0.369463
-0.67	12	0.49555
-0.67	13	0.635436
-0.668	4	0.752125
-0.668	5	0.289171
-0.668	6	0.0532947
-0.668	7	0.251475
-0.668	8	0.890711
-0.668	9	0.953805
-0.668	10	0.407359
-0.668	11	0.338266
-0.668	12	0.479652
-0.668	13	0.625337
-0.666	4	0.746325
-0.666	5	0.292871
-0.666	6	0.0529947
-0.666	7	0.252575
-0.666	8	0.89681
-0.666	9	0.950205
-0.666	10	0.405259
-0.666	11	0.309269
-0.666	12	0.461054
-0.666	13	0.607039
-0.664	4	0.740326
-0.664	5	0.29657
-0.664	6	0.0526947
-0.664	7	0.252175
-0.664	8	0.90181
-0.664	9	0.946405
-0.664	10	0.40336
-0.664	11	0.282072
-0.664	12	0.441956
-0.664	13	0.587741
-0.662	4	0.732127
-0.662	5	0.29987
-0.662	6	0.0530947
-0.662	7	0.253475
-0.662	8	0.906309
-0.662	9	0.943206
-0.662	10	0.40006
-0.662	11	0.257174
-0.662	12	0.420758
-0.662	13	0.571143
-0.66	4	0.724028
-0.66	5	0.30337
-0.66	6	0.0536946
-0.66	7	0.254275
-0.66	8	0.908909
-0.66	9	0.939606
-0.66	10	0.39736
-0.66	11	0.236376
-0.66	12	0.39936
-0.66	13	0.562744
-0.658	4	0.717528
-0.658	5	0.305469
-0.658	6	0.0537946
-0.658	7	0.253575
-0.658	8	0.911909
-0.658	9	0.934707
-0.658	10	0.394561
-0.658	11	0.217978
-0.658	12	0.372063
-0.658	13	0.555044
-0.656	4	0.709929
-0.656	5	0.30427
-0.656	6	0.0542946
-0.656	7	0.254275
-0.656	8	0.912109
-0.656	9	0.931107
-0.656	10	0.391061
-0.656	11	0.181882
-0.656	12	0.30037
-0.656	13	0.550845
-0.654	4	0.70093
-0.654	5	0.286071
-0.654	6	0.0550945
-0.654	7	0.255174
-0.654	8	0.910709
-0.654	9	0.927207
-0.654	10	0.387961
-0.654	11	0.161384
-0.654	12	0.218478
-0.654	13	0.544546
-0.652	4	0.692331
-0.652	5	0.280972
-0.652	6	0.0539946
-0.652	7	0.254875
-0.652	8	0.909909
-0.652	9	0.922308
-0.652	10	0.384462
-0.652	11	0.147985
-0.652	12	0.187281
-0.652	13	0.537546
-0.65	4	0.683032
-0.65	5	0.285671
-0.65	6	0.0492951
-0.65	7	0.256374
-0.65	8	0.907909
-0.65	9	0.917808
-0.65	10	0.378862
-0.65	11	0.138586
-0.65	12	0.166683
-0.65	13	0.530547
-0.648	4	0.673033
-0.648	5	0.289271
-0.648	6	0.0430957
-0.648	7	0.256874
-0.648	8	0.90461
-0.648	9	0.913209
-0.648	10	0.372463
-0.648	11	0.129587
-0.648	12	0.151085
-0.648	13	0.521948
-0.646	4	0.664134
-0.646	5	0.291671
-0.646	6	0.0385961
-0.646	7	0.259774
-0.646	8	0.89961
-0.646	9	0.910609
-0.646	10	0.367663
-0.646	11	0.122888
-0.646	12	0.137986
-0.646	13	0.512049
-0.644	4	0.654335
-0.644	5	0.294271
-0.644	6	0.0369963
-0.644	7	0.263574
-0.644	8	0.893511
-0.644	9	0.907709
-0.644	10	0.364264
-0.644	11	0.119088
-0.644	12	0.127987
-0.644	13	0.50335
-0.642	4	0.645835
-0.642	5	0.29577
-0.642	6	0.0374963
-0.642	7	0.269273
-0.642	8	0.884312
-0.642	9	0.90381
-0.642	10	0.361964
-0.642	11	0.114789
-0.642	12	0.120988
-0.642	13	0.492451
-0.64	4	0.636336
-0.64	5	0.29647
-0.64	6	0.0380962
-0.64	7	0.277772
-0.64	8	0.871513
-0.64	9	0.90011
-0.64	10	0.361964
-0.64	11	0.110589
-0.64	12	0.115688
-0.64	13	0.482452
-0.638	4	0.629737
-0.638	5	0.29837
-0.638	6	0.0383962
-0.638	7	0.287571
-0.638	8	0.850115
-0.638	9	0.881312
-0.638	10	0.366463
-0.638	11	0.107089
-0.638	12	0.111089
-0.638	13	0.470353
-0.636	4	0.621038
-0.636	5	0.30047
-0.636	6	0.0390961
-0.636	7	0.30117
-0.636	8	0.833517
-0.636	9	0.885011
-0.636	10	0.373063
-0.636	11	0.10339
-0.636	12	0.106889
-0.636	13	0.463854
-0.634	4	0.612739
-0.634	5	0.30167
-0.634	6	0.039596
-0.634	7	0.317068
-0.634	8	0.817418
-0.634	9	0.976402
-0.634	10	0.381462
-0.634	11	0.10019
-0.634	12	0.10219
-0.634	13	0.464454
-0.632	4	0.60284
-0.632	5	0.30307
-0.632	6	0.039996
-0.632	7	0.335466
-0.632	8	0.79952
-0.632	9	0.935906
-0.632	10	0.390961
-0.632	11	0.0976902
-0.632	12	0.0980902
-0.632	13	0.471453
-0.63	4	0.593941
-0.63	5	0.30277
-0.63	6	0.0405959
-0.63	7	0.352565
-0.63	8	0.779922
-0.63	9	0.905209
-0.63	10	0.40196
-0.63	11	0.0970903
-0.63	12	0.0951905
-0.63	13	0.485951
-0.628	4	0.586741
-0.628	5	0.30347
-0.628	6	0.0412959
-0.628	7	0.369263
-0.628	8	0.755024
-0.628	9	0.883512
-0.628	10	0.412659
-0.628	11	0.0964904
-0.628	12	0.0950905
-0.628	13	0.493151
-0.626	4	0.581042
-0.626	5	0.30407
-0.626	6	0.0417958
-0.626	7	0.380462
-0.626	8	0.730527
-0.626	9	0.868313
-0.626	10	0.426257
-0.626	11	0.0967903
-0.626	12	0.09979
-0.626	13	0.473053
-0.624	4	0.575542
-0.624	5	0.30447
-0.624	6	0.0423958
-0.624	7	0.392561
-0.624	8	0.707229
-0.624	9	0.855214
-0.624	10	0.465253
-0.624	11	0.0976902
-0.624	12	0.10419
-0.624	13	0.451855
-0.622	4	0.570543
-0.622	5	0.30447
-0.622	6	0.0426957
-0.622	7	0.40486
-0.622	8	0.687831
-0.622	9	0.843716
-0.622	10	0.50095
-0.622	11	0.0992901
-0.622	12	0.108889
-0.622	13	0.442656
-0.62	4	0.564844
-0.62	5	0.30457
-0.62	6	0.0429957
-0.62	7	0.417358
-0.62	8	0.669733
-0.62	9	0.830317
-0.62	10	0.49555
-0.62	11	0.10109
-0.62	12	0.114089
-0.62	13	0.440956
-0.618	4	0.558644
-0.618	5	0.305269
-0.618	6	0.0433957
-0.618	7	0.426757
-0.618	8	0.652335
-0.618	9	0.815618
-0.618	10	0.494151
-0.618	11	0.10159
-0.618	12	0.135086
-0.618	13	0.441756
-0.616	4	0.553345
-0.616	5	0.30487
-0.616	6	0.0436956
-0.616	7	0.438556
-0.616	8	0.639036
-0.616	9	0.80152
-0.616	10	0.49575
-0.616	11	0.10309
-0.616	12	0.144986
-0.616	13	0.439756
-0.614	4	0.549045
-0.614	5	0.305269
-0.614	6	0.0441956
-0.614	7	0.449955
-0.614	8	0.625937
-0.614	9	0.792121
-0.614	10	0.486151
-0.614	11	0.105289
-0.614	12	0.147285
-0.614	13	0.438956
-0.612	4	0.543946
-0.612	5	0.307369
-0.612	6	0.0447955
-0.612	7	0.459154
-0.612	8	0.566143
-0.612	9	0.782722
-0.612	10	0.450355
-0.612	11	0.111589
-0.612	12	0.148785
-0.612	13	0.433557
-0.61	4	0.541646
-0.61	5	0.308169
-0.61	6	0.0450955
-0.61	7	0.465853
-0.61	8	0.574543
-0.61	9	0.774623
-0.61	10	0.426657
-0.61	11	0.120488
-0.61	12	0.149085
-0.61	13	0.423358
-0.608	4	0.536946
-0.608	5	0.308069
-0.608	6	0.0447955
-0.608	7	0.474253
-0.608	8	0.580442
-0.608	9	0.765523
-0.608	10	0.416758
-0.608	11	0.127587
-0.608	12	0.149585
-0.608	13	0.413959
-0.606	4	0.532147
-0.606	5	0.306969
-0.606	6	0.0444956
-0.606	7	0.480152
-0.606	8	0.584742
-0.606	9	0.758924
-0.606	10	0.412359
-0.606	11	0.133587
-0.606	12	0.153085
-0.606	13	0.39956
-0.604	4	0.528947
-0.604	5	0.306769
-0.604	6	0.0443956
-0.604	7	0.483752
-0.604	8	0.589741
-0.604	9	0.754225
-0.604	10	0.407459
-0.604	11	0.139986
-0.604	12	0.155984
-0.604	13	0.384362
-0.602	4	0.526447
-0.602	5	0.306569
-0.602	6	0.0439956
-0.602	7	0.485651
-0.602	8	0.59624
-0.602	9	0.748525
-0.602	10	0.407059
-0.602	11	0.152885
-0.602	12	0.161384
[truncated: 8,011 more rows]

## Sheet: fig_2_f_g
condition	phase_8hz_at_minus_256_ms	agency_q1	distance_optimal_phase
v_incong_s_cong	0.00965872	no	2.35172
v_incong_s_cong	-1.80999	no	2.11182
v_incong_s_cong	-1.60939	no	2.31242
v_incong_s_cong	0.157929	no	2.20345
v_incong_s_cong	-0.294302	no	2.65568
v_incong_s_cong	-0.242407	no	2.60378
v_incong_s_cong	-2.82735	no	1.09446
v_incong_s_cong	-0.338762	no	2.70014
v_incong_s_cong	-0.722544	no	3.08392
v_incong_s_cong	2.94066	no	0.579283
v_incong_s_cong	-1.4544	no	2.46741
v_incong_s_cong	-1.44819	no	2.47362
v_incong_s_cong	-0.508859	no	2.87024
v_incong_s_cong	-0.84239	no	3.07942
v_incong_s_cong	-1.89321	no	2.0286
v_incong_s_cong	-3.01034	no	0.911464
v_incong_s_cong	0.700198	no	1.66118
v_incong_s_cong	-2.62584	no	1.29596
v_incong_s_cong	0.359407	no	2.00197
v_incong_s_cong	-2.16356	no	1.75825
v_incong_s_cong	0.592864	no	1.76851
v_incong_s_cong	0.663519	no	1.69786
v_incong_s_cong	-2.45436	no	1.46744
v_incong_s_cong	3.01299	no	0.651616
v_incong_s_cong	1.99661	no	0.364771
v_incong_s_cong	-1.78189	no	2.13992
v_incong_s_cong	-0.330206	no	2.69158
v_incong_s_cong	-1.01205	no	2.90976
v_incong_s_cong	1.4206	no	0.940781
v_incong_s_cong	-2.69721	no	1.2246
v_incong_s_cong	-1.11162	no	2.81019
v_incong_s_cong	-1.2823	no	2.6395
v_incong_s_cong	1.93243	no	0.428946
v_incong_s_cong	-0.847289	no	3.07452
v_incong_s_cong	0.864744	no	1.49663
v_incong_s_cong	-1.57106	no	2.35075
v_incong_s_cong	2.6997	no	0.338323
v_incong_s_cong	-1.77313	no	2.14868
v_incong_s_cong	-2.34413	yes	1.57767
v_incong_s_cong	2.21116	yes	0.150219
v_incong_s_cong	2.42549	yes	0.0641122
v_incong_s_cong	-1.65646	yes	2.26535
v_incong_s_cong	1.09279	yes	1.26859
v_incong_s_cong	2.99861	yes	0.63723
v_incong_s_cong	-2.98823	yes	0.933579
v_incong_s_cong	1.39605	yes	0.96533
v_incong_s_cong	-3.00667	yes	0.91514
v_incong_s_cong	-0.646345	yes	3.00772
v_incong_s_cong	-0.271629	yes	2.63301
v_incong_s_cong	-2.97849	yes	0.943316
v_incong_s_cong	-1.0996	yes	2.82221
v_incong_s_cong	1.6824	yes	0.678981
v_incong_s_cong	-1.87074	yes	2.05107
v_incong_s_cong	-3.08048	yes	0.841327
v_incong_s_cong	1.89236	yes	0.469013
v_incong_s_cong	-2.58378	yes	1.33802
v_incong_s_cong	-2.58347	yes	1.33834
v_incong_s_cong	-2.46689	yes	1.45492
v_incong_s_cong	1.1254	yes	1.23598
v_incong_s_cong	2.73318	yes	0.371804
v_incong_s_cong	1.7342	yes	0.627174
v_incong_s_cong	-2.37331	yes	1.5485
v_incong_s_cong	-0.780474	yes	3.14133
v_incong_s_cong	1.09032	yes	1.27105
v_incong_s_cong	2.51064	yes	0.149259
v_incong_s_cong	0.349175	yes	2.0122
v_incong_s_cong	-2.1638	yes	1.75801
v_incong_s_cong	2.86027	yes	0.498892
v_incong_s_cong	-3.09595	yes	0.82586
v_incong_s_cong	-0.733732	yes	3.09511
v_incong_s_cong	2.02437	yes	0.337007
v_incong_s_cong	-2.6621	yes	1.25971
v_incong_s_cong	1.97818	yes	0.383197
v_incong_s_cong	-1.16481	yes	2.75699
v_incong_s_cong	-2.96894	yes	0.952871
v_incong_s_cong	0.221088	yes	2.14029
v_incong_s_cong	0.30258	yes	2.0588
v_incong_s_cong	-0.841047	yes	3.08076
v_incong_s_cong	2.08813	yes	0.273242
v_incong_s_cong	1.13211	yes	1.22927
v_incong_s_cong	0.68447	yes	1.67691
v_incong_s_cong	2.61914	yes	0.257763
v_incong_s_cong	2.19284	yes	0.168541
v_incong_s_cong	-0.886622	yes	3.03519
v_incong_s_cong	1.92983	yes	0.431545
v_incong_s_cong	2.16812	yes	0.193256
v_incong_s_cong	-0.293294	yes	2.65467
v_incong_s_cong	0.2252	yes	2.13618
v_incong_s_cong	2.2605	yes	0.100882
v_incong_s_cong	1.85745	yes	0.503924
v_incong_s_cong	1.53689	yes	0.824491
v_incong_s_cong	1.01265	yes	1.34873
v_incong_s_cong	1.70696	yes	0.654414
v_incong_s_cong	-0.656316	yes	3.01769
v_incong_s_cong	-1.69276	yes	2.22905
v_incong_s_cong	1.83768	yes	0.523693
v_incong_s_cong	-0.93584	yes	2.98597
v_incong_s_cong	-1.37574	yes	2.54607
v_incong_s_cong	-3.12189	yes	0.799914
v_incong_s_cong	1.5931	yes	0.768279
v_incong_s_cong	-2.38834	yes	1.53346
v_incong_s_cong	2.28057	yes	0.080807
v_incong_s_cong	1.2951	yes	1.06627
v_incong_s_cong	2.1945	yes	0.166877
v_incong_s_cong	2.51323	yes	0.151852
v_incong_s_cong	-0.821153	yes	3.10065
v_incong_s_cong	-2.89543	yes	1.02638
v_incong_s_cong	1.94412	yes	0.417254
v_incong_s_cong	-2.55635	yes	1.36546
v_incong_s_cong	2.39753	yes	0.0361506
v_incong_s_cong	-2.78859	yes	1.13322
v_incong_s_cong	2.34604	yes	0.0153379
v_incong_s_cong	-1.28484	yes	2.63696
v_incong_s_cong	-1.33502	yes	2.58679
v_incong_s_cong	1.98688	yes	0.374496
v_incong_s_cong	-0.302482	yes	2.66386
v_incong_s_cong	2.04902	yes	0.312358
v_cong_s_incong	-2.22527	no	1.69654
v_cong_s_incong	-2.30826	no	1.61355
v_cong_s_incong	0.625201	no	1.73618
v_cong_s_incong	0.899299	no	1.46208
v_cong_s_incong	-1.08398	no	2.83783
v_cong_s_incong	-0.519965	no	2.88134
v_cong_s_incong	1.00625	no	1.35513
v_cong_s_incong	-0.574532	no	2.93591
v_cong_s_incong	-1.71765	no	2.20416
v_cong_s_incong	-1.02488	no	2.89692
v_cong_s_incong	-0.288633	no	2.65001
v_cong_s_incong	-2.61304	no	1.30877
v_cong_s_incong	-2.60014	no	1.32167
v_cong_s_incong	-0.442533	no	2.80391
v_cong_s_incong	2.4272	no	0.0658224
v_cong_s_incong	-1.01582	no	2.90599
v_cong_s_incong	-1.39888	no	2.52293
v_cong_s_incong	2.53506	no	0.173679
v_cong_s_incong	2.43664	no	0.0752663
v_cong_s_incong	-0.164567	no	2.52594
v_cong_s_incong	0.235384	no	2.12599
v_cong_s_incong	-2.95134	no	0.970472
v_cong_s_incong	0.541313	no	1.82006
v_cong_s_incong	-0.0844538	no	2.44583
v_cong_s_incong	-1.02321	no	2.8986
v_cong_s_incong	-1.9162	no	2.00561
v_cong_s_incong	-0.909257	no	3.01255
v_cong_s_incong	1.14945	no	1.21192
v_cong_s_incong	2.35739	no	0.00398323
v_cong_s_incong	0.560548	no	1.80083
v_cong_s_incong	-0.668118	no	3.02949
v_cong_s_incong	-0.932942	no	2.98887
v_cong_s_incong	-0.580553	no	2.94193
v_cong_s_incong	-1.76867	no	2.15313
v_cong_s_incong	-1.28564	no	2.63617
v_cong_s_incong	-2.17519	no	1.74661
v_cong_s_incong	-1.75776	no	2.16405
v_cong_s_incong	2.65418	no	0.292807
v_cong_s_incong	-2.8621	no	1.0597
v_cong_s_incong	0.255282	no	2.1061
v_cong_s_incong	2.13517	no	0.226209
v_cong_s_incong	3.03614	no	0.67476
v_cong_s_incong	-2.69158	no	1.23023
v_cong_s_incong	-0.678705	no	3.04008
v_cong_s_incong	1.44245	yes	0.918932
v_cong_s_incong	-2.0133	yes	1.90851
v_cong_s_incong	-0.343868	yes	2.70525
v_cong_s_incong	-2.49908	yes	1.42273
v_cong_s_incong	1.08565	yes	1.27573
v_cong_s_incong	-2.67212	yes	1.24969
v_cong_s_incong	1.15143	yes	1.20995
v_cong_s_incong	-2.63574	yes	1.28607
v_cong_s_incong	2.11439	yes	0.246989
v_cong_s_incong	-2.07894	yes	1.84287
v_cong_s_incong	-1.65477	yes	2.26704
v_cong_s_incong	-3.06101	yes	0.860799
v_cong_s_incong	0.0953621	yes	2.26602
v_cong_s_incong	-2.01642	yes	1.90539
v_cong_s_incong	1.22731	yes	1.13406
v_cong_s_incong	2.63975	yes	0.278376
v_cong_s_incong	-2.88569	yes	1.03611
v_cong_s_incong	-1.90006	yes	2.02175
v_cong_s_incong	2.1551	yes	0.206277
v_cong_s_incong	0.356186	yes	2.00519
v_cong_s_incong	2.94377	yes	0.582388
v_cong_s_incong	0.951302	yes	1.41007
v_cong_s_incong	2.64851	yes	0.287132
v_cong_s_incong	-0.681114	yes	3.04249
v_cong_s_incong	-1.4605	yes	2.46131
v_cong_s_incong	-1.13312	yes	2.78868
v_cong_s_incong	-1.08555	yes	2.83626
v_cong_s_incong	-2.5407	yes	1.38111
v_cong_s_incong	2.52079	yes	0.15941
v_cong_s_incong	0.00617212	yes	2.35521
v_cong_s_incong	-0.302956	yes	2.66433
v_cong_s_incong	1.95844	yes	0.402941
v_cong_s_incong	1.75223	yes	0.609146
v_cong_s_incong	1.43467	yes	0.926707
v_cong_s_incong	-2.63363	yes	1.28818
v_cong_s_incong	-2.13171	yes	1.7901
v_cong_s_incong	-2.24049	yes	1.68131
v_cong_s_incong	-1.53744	yes	2.38437
v_cong_s_incong	-2.09782	yes	1.82399
v_cong_s_incong	0.622915	yes	1.73846
v_cong_s_incong	2.8225	yes	0.461124
v_cong_s_incong	2.9877	yes	0.626325
v_cong_s_incong	-2.96232	yes	0.959487
v_cong_s_incong	3.04254	yes	0.681163
v_cong_s_incong	-1.2551	yes	2.66671
v_cong_s_incong	0.159295	yes	2.20208
v_cong_s_incong	-1.62025	yes	2.30156
v_cong_s_incong	-3.09157	yes	0.830241
v_cong_s_incong	2.81387	yes	0.452497

## Sheet: fig_3_b
condition	perceived_movement_time
voluntary	156.444
voluntary	-625.778
voluntary	867.556
voluntary	56.8889
voluntary	-938.667
voluntary	1208.89
voluntary	-1009.78
voluntary	-540.444
voluntary	99.5556
voluntary	-654.222
voluntary	-440.889
voluntary	981.333
voluntary	227.556
voluntary	-611.556
voluntary	-512
voluntary	-312.889
voluntary	-554.667
voluntary	-455.111
voluntary	-327.111
voluntary	-455.111
voluntary	-497.778
voluntary	-398.222
voluntary	-398.222
voluntary	-654.222
voluntary	-497.778
voluntary	-369.778
voluntary	-227.556
voluntary	-512
voluntary	-398.222
voluntary	142.222
voluntary	184.889
voluntary	-611.556
voluntary	-412.444
voluntary	-398.222
voluntary	-640
voluntary	952.889
voluntary	739.556
voluntary	-199.111
voluntary	-995.556
voluntary	256
voluntary	-597.333
voluntary	-512
voluntary	-568.889
voluntary	-512
voluntary	-753.778
voluntary	-768
voluntary	-369.778
voluntary	-312.889
voluntary	-497.778
voluntary	-625.778
voluntary	-469.333
voluntary	-725.333
voluntary	-526.222
voluntary	-568.889
voluntary	-512
voluntary	-426.667
voluntary	-597.333
voluntary	-526.222
voluntary	-654.222
voluntary	-1024
voluntary	-810.667
involuntary	-156.444
involuntary	-213.333
involuntary	-412.444
involuntary	-256
involuntary	28.4444
involuntary	-384
involuntary	-540.444
involuntary	-327.111
involuntary	-512
involuntary	-440.889
involuntary	-256
involuntary	-483.556
involuntary	-426.667
involuntary	-455.111
involuntary	-213.333
involuntary	-540.444
involuntary	-426.667
involuntary	-355.556
involuntary	-554.667
involuntary	-298.667
involuntary	-483.556
involuntary	-483.556
involuntary	-625.778
involuntary	-540.444
involuntary	-469.333
involuntary	-241.778
involuntary	-327.111
involuntary	-455.111
involuntary	-440.889
involuntary	-469.333
involuntary	-526.222
involuntary	-384
involuntary	-568.889
involuntary	-355.556
involuntary	-113.778
involuntary	-341.333
involuntary	-526.222
involuntary	-298.667
involuntary	-568.889
involuntary	-298.667
involuntary	-455.111
involuntary	-355.556
involuntary	-540.444
involuntary	-568.889
involuntary	-369.778
involuntary	-256
involuntary	-256
involuntary	-398.222
involuntary	-469.333
involuntary	-213.333
involuntary	-341.333
involuntary	-355.556
involuntary	-184.889
involuntary	-341.333
involuntary	-668.444
involuntary	-241.778
involuntary	-384
involuntary	-312.889
involuntary	-256
involuntary	-213.333
involuntary	-241.778
involuntary	-455.111
involuntary	-369.778
involuntary	-654.222
involuntary	-384
involuntary	-455.111
involuntary	-426.667
involuntary	-298.667
involuntary	-526.222
involuntary	-227.556
involuntary	-298.667
involuntary	-469.333
involuntary	-583.111
involuntary	-597.333
involuntary	-312.889
involuntary	-597.333
involuntary	-256
involuntary	-327.111
involuntary	-298.667
involuntary	-426.667

## Sheet: fig_3_c
time	high_agency_mean	high_agency_sem	low_agency_mean	low_agency_sem
-1	5.46433	19.7816	-7.60995	19.5529
-0.999	6.30385	19.9776	-6.53699	19.0037
-0.998	6.99488	20.164	-5.44047	18.3778
-0.997	7.51955	20.3455	-4.34278	17.6883
-0.996	7.86292	20.5274	-3.26567	16.9577
-0.995	8.01324	20.7148	-2.23004	16.2188
-0.994	7.96218	20.9124	-1.25566	15.5177
-0.993	7.70497	21.1237	-0.360984	14.9135
-0.992	7.24044	21.3508	0.437072	14.476
-0.991	6.57105	21.5936	1.12331	14.2779
-0.99	5.70277	21.8499	1.68441	14.3815
-0.989	4.64495	22.1154	2.10908	14.8225
-0.988	3.41005	22.3837	2.38814	15.6009
-0.987	2.01341	22.647	2.51465	16.6833
-0.986	0.472866	22.896	2.48398	18.0134
-0.985	-1.19162	23.1211	2.29381	19.5252
-0.984	-2.95835	23.3125	1.94419	21.1528
-0.983	-4.80439	23.4611	1.43751	22.8351
-0.982	-6.70596	23.5592	0.778439	24.518
-0.981	-8.63894	23.6003	-0.026122	26.1547
-0.98	-10.5793	23.5803	-0.967159	27.7054
-0.979	-12.5036	23.4974	-2.03368	29.1371
-0.978	-14.3893	23.3522	-3.21287	30.4232
-0.977	-16.215	23.148	-4.49031	31.5433
-0.976	-17.9614	22.8906	-5.85016	32.483
-0.975	-19.6106	22.5883	-7.27544	33.2339
-0.974	-21.1473	22.2514	-8.7483	33.7932
-0.973	-22.5582	21.8918	-10.2503	34.1638
-0.972	-23.8328	21.5225	-11.7627	34.3539
-0.971	-24.9628	21.1569	-13.2668	34.3765
-0.97	-25.9425	20.8079	-14.7442	34.249
-0.969	-26.7688	20.4871	-16.1773	33.9929
-0.968	-27.4409	20.2039	-17.5495	33.6324
-0.967	-27.9602	19.9651	-18.8454	33.1943
-0.966	-28.3301	19.774	-20.0512	32.7064
-0.965	-28.5559	19.6306	-21.1549	32.1966
-0.964	-28.6444	19.5319	-22.1469	31.692
-0.963	-28.6037	19.472	-23.0196	31.2172
-0.962	-28.4431	19.4431	-23.7679	30.7933
-0.961	-28.1725	19.4364	-24.3894	30.4374
-0.96	-27.8025	19.4429	-24.8843	30.1616
-0.959	-27.3436	19.4545	-25.2555	29.9726
-0.958	-26.8067	19.4643	-25.5084	29.8726
-0.957	-26.2023	19.4672	-25.6513	29.8593
-0.956	-25.5406	19.4603	-25.6946	29.9271
-0.955	-24.8312	19.4426	-25.6513	30.0679
-0.954	-24.0832	19.4154	-25.5363	30.2725
-0.953	-23.3047	19.3816	-25.3662	30.5309
-0.952	-22.5032	19.345	-25.1593	30.8337
-0.951	-21.6855	19.3106	-24.935	31.1718
-0.95	-20.8575	19.2834	-24.7134	31.5369
-0.949	-20.0242	19.2677	-24.515	31.9215
-0.948	-19.1904	19.2673	-24.3607	32.3189
-0.947	-18.3599	19.2844	-24.2704	32.7224
-0.946	-17.5362	19.3196	-24.2639	33.1259
-0.945	-16.7225	19.3721	-24.3593	33.5229
-0.944	-15.9217	19.4397	-24.5736	33.9073
-0.943	-15.1365	19.5187	-24.9216	34.2724
-0.942	-14.3699	19.605	-25.4161	34.6117
-0.941	-13.6247	19.6942	-26.0675	34.9189
-0.94	-12.904	19.7819	-26.8835	35.1878
-0.939	-12.2111	19.8648	-27.8688	35.4128
-0.938	-11.5495	19.9401	-29.0251	35.5889
-0.937	-10.9231	20.0066	-30.3512	35.7122
-0.936	-10.3361	20.0642	-31.8427	35.7798
-0.935	-9.79271	20.1144	-33.4919	35.7904
-0.934	-9.29748	20.1595	-35.2883	35.7438
-0.933	-8.85489	20.2029	-37.2183	35.6417
-0.932	-8.46939	20.2482	-39.2658	35.4872
-0.931	-8.14522	20.2995	-41.412	35.285
-0.93	-7.88622	20.3603	-43.6359	35.0414
-0.929	-7.69573	20.4333	-45.9146	34.7646
-0.928	-7.57639	20.5202	-48.2237	34.4638
-0.927	-7.52998	20.6217	-50.5372	34.1499
-0.926	-7.55727	20.7369	-52.8286	33.8348
-0.925	-7.65787	20.8636	-55.0708	33.5313
-0.924	-7.8301	20.9986	-57.2367	33.2527
-0.923	-8.07092	21.1381	-59.2993	33.0124
-0.922	-8.37584	21.2773	-61.2327	32.8231
-0.921	-8.7389	21.4119	-63.0119	32.6966
-0.92	-9.15267	21.5372	-64.6135	32.6423
-0.919	-9.60829	21.6494	-66.0161	32.6673
-0.918	-10.0956	21.7451	-67.2003	32.7751
-0.917	-10.6031	21.8222	-68.1492	32.9658
-0.916	-11.1185	21.8789	-68.8489	33.2352
-0.915	-11.6284	21.915	-69.2882	33.5751
-0.914	-12.1189	21.9306	-69.4593	33.9738
-0.913	-12.576	21.9271	-69.3575	34.4163
-0.912	-12.9852	21.9062	-68.9816	34.8853
-0.911	-13.3328	21.8705	-68.3339	35.3618
-0.91	-13.6054	21.823	-67.4199	35.8259
-0.909	-13.7906	21.7669	-66.2487	36.2578
-0.908	-13.8772	21.7059	-64.8325	36.6386
-0.907	-13.8557	21.6439	-63.1868	36.9505
-0.906	-13.7184	21.5849	-61.3298	37.178
-0.905	-13.4597	21.5329	-59.2826	37.3078
-0.904	-13.0762	21.4922	-57.0685	37.3294
-0.903	-12.5671	21.4665	-54.7132	37.2356
-0.902	-11.9343	21.4595	-52.244	37.0222
-0.901	-11.1823	21.4741	-49.6895	36.6884
-0.9	-10.3181	21.5124	-47.0794	36.2364
-0.899	-9.35165	21.5756	-44.4442	35.6722
-0.898	-8.29517	21.6632	-41.8143	35.0043
-0.897	-7.16332	21.7735	-39.22	34.2443
-0.896	-5.97281	21.9028	-36.6909	33.4064
-0.895	-4.74216	22.0462	-34.2556	32.5069
-0.894	-3.49134	22.1971	-31.9411	31.5637
-0.893	-2.24142	22.3477	-29.7725	30.596
-0.892	-1.01409	22.4896	-27.773	29.6236
-0.891	0.168695	22.6139	-25.9627	28.6661
-0.89	1.28526	22.7119	-24.3593	27.7423
-0.889	2.3146	22.7758	-22.9772	26.8693
-0.888	3.23687	22.7987	-21.8274	26.0619
-0.887	4.03378	22.7755	-20.9176	25.3316
-0.886	4.68905	22.7029	-20.2517	24.6864
-0.885	5.1887	22.5802	-19.8301	24.1298
-0.884	5.52145	22.4087	-19.6495	23.6615
-0.883	5.67887	22.1923	-19.7029	23.2771
-0.882	5.65567	21.9372	-19.9801	22.9691
-0.881	5.44975	21.6518	-20.4672	22.7271
-0.88	5.06227	21.3457	-21.1476	22.5393
-0.879	4.4976	21.0299	-22.0017	22.3928
-0.878	3.76324	20.7157	-23.0073	22.275
-0.877	2.86962	20.4139	-24.1402	22.1737
-0.876	1.82984	20.1342	-25.3746	22.078
-0.875	0.659368	19.8842	-26.683	21.978
-0.874	-0.624345	19.6691	-28.0373	21.8658
-0.873	-2.00227	19.491	-29.4088	21.7346
-0.872	-3.45428	19.3492	-30.769	21.5793
-0.871	-4.95959	19.2402	-32.0898	21.3963
-0.87	-6.4973	19.1582	-33.3439	21.1831
-0.869	-8.04686	19.0961	-34.5055	20.9385
-0.868	-9.58857	19.0457	-35.5504	20.6625
-0.867	-11.104	18.9991	-36.4567	20.3559
-0.866	-12.5764	18.9487	-37.2048	20.021
-0.865	-13.9912	18.8881	-37.7778	19.6607
-0.864	-15.3361	18.8124	-38.1616	19.2794
-0.863	-16.6016	18.7177	-38.3455	18.8826
-0.862	-17.7807	18.6019	-38.3218	18.4768
-0.861	-18.8697	18.4636	-38.0861	18.0701
-0.86	-19.8674	18.3024	-37.6373	17.6716
-0.859	-20.7757	18.1183	-36.9774	17.2916
-0.858	-21.5992	17.9114	-36.1117	16.9414
-0.857	-22.3449	17.6819	-35.0481	16.6326
-0.856	-23.0221	17.4297	-33.7975	16.3767
-0.855	-23.6418	17.1544	-32.3732	16.1846
-0.854	-24.2167	16.8558	-30.7906	16.0648
-0.853	-24.7603	16.534	-29.0671	16.0234
-0.852	-25.2871	16.1898	-27.2215	16.0628
-0.851	-25.8113	15.8251	-25.2738	16.1812
-0.85	-26.347	15.4435	-23.245	16.3727
-0.849	-26.9075	15.0511	-21.1564	16.6275
-0.848	-27.505	14.6561	-19.0296	16.9324
-0.847	-28.1501	14.2696	-16.8861	17.2723
-0.846	-28.8513	13.9051	-14.7467	17.6304
-0.845	-29.6153	13.5782	-12.6317	17.9899
-0.844	-30.4461	13.3052	-10.5604	18.3342
-0.843	-31.3453	13.1023	-8.55085	18.6481
-0.842	-32.312	12.9827	-6.61992	18.9183
-0.841	-33.3427	12.9559	-4.78292	19.1334
-0.84	-34.4313	13.0255	-3.05363	19.285
-0.839	-35.5695	13.1888	-1.44423	19.3673
-0.838	-36.747	13.437	0.0347363	19.3776
-0.837	-37.9515	13.7569	1.37435	19.3165
-0.836	-39.1692	14.1322	2.5673	19.1876
-0.835	-40.3854	14.5459	3.60779	18.9976
-0.834	-41.5845	14.9814	4.49153	18.7565
-0.833	-42.7507	15.4242	5.21561	18.4768
-0.832	-43.8682	15.8626	5.77842	18.173
-0.831	-44.9217	16.288	6.17957	17.8617
-0.83	-45.8969	16.6948	6.4198	17.5599
-0.829	-46.7807	17.0804	6.50089	17.2845
-0.828	-47.5615	17.4449	6.42559	17.0511
-0.827	-48.2296	17.7899	6.19756	16.8724
-0.826	-48.7772	18.1184	5.8213	16.7577
-0.825	-49.1988	18.4339	5.30214	16.7118
-0.824	-49.491	18.7396	4.64619	16.7348
-0.823	-49.6529	19.0378	3.86034	16.8223
-0.822	-49.6855	19.3298	2.95224	16.9663
-0.821	-49.5921	19.6153	1.93028	17.1561
-0.82	-49.3779	19.8926	0.803642	17.3797
-0.819	-49.0501	20.1589	-0.417749	17.6252
-0.818	-48.6169	20.4107	-1.72322	17.8812
-0.817	-48.0883	20.6442	-3.10136	18.1382
-0.816	-47.4749	20.8559	-4.54007	18.3887
-0.815	-46.7881	21.0432	-6.0266	18.6279
-0.814	-46.0395	21.2049	-7.54762	18.8529
-0.813	-45.2411	21.3414	-9.0893	19.0637
-0.812	-44.4043	21.455	-10.6375	19.2618
-0.811	-43.5405	21.5497	-12.1777	19.4509
-0.81	-42.66	21.6312	-13.6955	19.6357
-0.809	-41.7726	21.7061	-15.1766	19.8217
-0.808	-40.8872	21.7817	-16.6069	20.015
-0.807	-40.0115	21.8652	-17.9729	20.2211
-0.806	-39.1522	21.9627	-19.2619	20.4454
-0.805	-38.3153	22.0792	-20.4622	20.6918
-0.804	-37.5053	22.2174	-21.5633	20.9633
-0.803	-36.7261	22.378	-22.5561	21.2609
-0.802	-35.981	22.5591	-23.4332	21.5843
-0.801	-35.2723	22.7571	-24.1891	21.9312
-0.8	-34.6019	22.9666	-24.82	22.2977
-0.799	-33.9715	23.1815	-25.3243	22.6787
-0.798	-33.3825	23.3953	-25.7026	23.0675
-0.797	-32.8361	23.602	-25.9575	23.4567
-0.796	-32.3338	23.7965	-26.0937	23.8382
-0.795	-31.877	23.9755	-26.1178	24.2039
-0.794	-31.4674	24.1372	-26.0385	24.5453
-0.793	-31.1069	24.282	-25.866	24.8547
-0.792	-30.7976	24.4118	-25.6117	25.125
-0.791	-30.5418	24.5303	-25.2884	25.3501
-0.79	-30.3418	24.6422	-24.9096	25.5252
-0.789	-30.1997	24.7529	-24.4893	25.6467
-0.788	-30.1177	24.8679	-24.0415	25.7127
-0.787	-30.0975	24.992	-23.58	25.7229
-0.786	-30.1402	25.1294	-23.1179	25.6785
-0.785	-30.2462	25.2825	-22.6672	25.5822
-0.784	-30.4152	25.4524	-22.2388	25.4379
-0.783	-30.6454	25.6385	-21.8416	25.2504
-0.782	-30.9343	25.8388	-21.483	25.0251
-0.781	-31.2776	26.0499	-21.1682	24.7678
-0.78	-31.67	26.2678	-20.9001	24.484
-0.779	-32.1045	26.4877	-20.6794	24.1787
-0.778	-32.5728	26.7051	-20.5046	23.8557
-0.777	-33.0654	26.9154	-20.3721	23.5181
-0.776	-33.5714	27.1144	-20.2761	23.1674
-0.775	-34.0792	27.2986	-20.2093	22.804
-0.774	-34.5762	27.4646	-20.1626	22.4272
-0.773	-35.0494	27.6096	-20.1262	22.0357
-0.772	-35.4859	27.7309	-20.0891	21.628
-0.771	-35.8727	27.8255	-20.0402	21.2028
-0.77	-36.1977	27.8904	-19.9686	20.7596
-0.769	-36.4497	27.9219	-19.864	20.2994
-0.768	-36.619	27.9156	-19.717	19.8247
-0.767	-36.6976	27.8669	-19.5197	19.3405
-0.766	-36.6796	27.7704	-19.2663	18.8534
-0.765	-36.5617	27.6205	-18.9529	18.3726
-0.764	-36.3432	27.4117	-18.5783	17.9086
-0.763	-36.0261	27.1387	-18.144	17.4732
-0.762	-35.6154	26.7972	-17.6543	17.0783
-0.761	-35.1193	26.384	-17.1163	16.7352
-0.76	-34.5487	25.8976	-16.54	16.4528
-0.759	-33.9174	25.3386	-15.9382	16.2374
-0.758	-33.2415	24.7098	-15.3259	16.0913
-0.757	-32.5396	24.0167	-14.7205	16.0127
-0.756	-31.8319	23.2674	-14.1409	15.9959
-0.755	-31.1401	22.4732	-13.6072	16.0321
-0.754	-30.4866	21.6475	-13.1406	16.1106
-0.753	-29.8941	20.8068	-12.7621	16.2196
-0.752	-29.385	19.9692	-12.4924	16.3481
-0.751	-28.9809	19.1546	-12.3511	16.4861
-0.75	-28.7016	18.3832	-12.3564	16.626
-0.749	-28.565	17.6748	-12.524	16.7625
-0.748	-28.5865	17.047	-12.8672	16.8927
-0.747	-28.778	16.5141	-13.3959	17.0163
-0.746	-29.1483	16.0854	-14.1166	17.1344
-0.745	-29.7023	15.7644	-15.0319	17.2494
-0.744	-30.4408	15.5484	-16.1405	17.3642
-0.743	-31.3604	15.4292	-17.4368	17.4813
-0.742	-32.4537	15.3944	-18.9112	17.6026
-0.741	-33.7092	15.4291	-20.5503	17.7282
-0.74	-35.1115	15.5178	-22.3369	17.8572
-0.739	-36.6418	15.6463	-24.2503	17.9866
-0.738	-38.2782	15.8026	-26.2672	18.1126
-0.737	-39.9961	15.9776	-28.3617	18.2303
-0.736	-41.769	16.1657	-30.5061	18.3349
-0.735	-43.5688	16.364	-32.6718	18.4218
-0.734	-45.367	16.5723	-34.8296	18.4878
-0.733	-47.1348	16.792	-36.9506	18.5312
-0.732	-48.8443	17.0258	-39.007	18.5524
-0.731	-50.4687	17.2763	-40.9723	18.5544
-0.73	-51.9835	17.5458	-42.8227	18.5423
-0.729	-53.3663	17.8353	-44.537	18.5234
-0.728	-54.5984	18.1444	-46.0972	18.5069
-0.727	-55.6641	18.471	-47.4894	18.5026
-0.726	-56.5517	18.8116	-48.7033	18.5205
-0.725	-57.2537	19.1613	-49.7331	18.5698
-0.724	-57.7667	19.5145	-50.5771	18.6575
-0.723	-58.0914	19.8654	-51.2379	18.7882
-0.722	-58.2326	20.2083	-51.7223	18.9629
-0.721	-58.1991	20.5382	-52.0405	19.1792
-0.72	-58.0029	20.8514	-52.2065	19.4313
-0.719	-57.6596	21.1451	-52.237	19.7108
-0.718	-57.1869	21.4182	-52.1512	20.007
-0.717	-56.605	21.6712	-51.97	20.3084
-0.716	-55.9353	21.9053	-51.7155	20.603
-0.715	-55.2002	22.1233	-51.4105	20.8796
-0.714	-54.4224	22.3282	-51.0774	21.1281
-0.713	-53.6242	22.5235	-50.7378	21.3403
-0.712	-52.8269	22.7121	-50.4122	21.5098
-0.711	-52.0503	22.8966	-50.1187	21.6328
-0.71	-51.3124	23.0785	-49.8735	21.7074
-0.709	-50.6288	23.258	-49.6896	21.734
-0.708	-50.0124	23.4342	-49.577	21.7148
-0.707	-49.4733	23.6048	-49.5427	21.6539
-0.706	-49.0187	23.7663	-49.5899	21.5564
-0.705	-48.6527	23.9146	-49.7187	21.4287
-0.704	-48.3765	24.0451	-49.926	21.2776
-0.703	-48.1886	24.1532	-50.2058	21.1104
-0.702	-48.085	24.2348	-50.5492	20.9339
-0.701	-48.0597	24.2865	-50.9453	20.7552
-0.7	-48.1047	24.3061	-51.3813	20.5801
-0.699	-48.2109	24.2929	-51.8432	20.4142
-0.698	-48.3683	24.2475	-52.3164	20.2619
-0.697	-48.5665	24.1723	-52.7859	20.1267
-0.696	-48.7953	24.0711	-53.2374	20.0112
-0.695	-49.045	23.9489	-53.6573	19.9171
-0.694	-49.307	23.8118	-54.0338	19.8451
-0.693	-49.5739	23.6666	-54.3565	19.7952
-0.692	-49.8401	23.5202	-54.6177	19.7667
-0.691	-50.1021	23.3794	-54.8121	19.7583
-0.69	-50.3582	23.2502	-54.937	19.7682
-0.689	-50.6089	23.1376	-54.9926	19.7944
-0.688	-50.857	23.0452	-54.982	19.8344
-0.687	-51.1072	22.9753	-54.9109	19.8858
-0.686	-51.3661	22.9282	-54.7876	19.946
-0.685	-51.6419	22.903	-54.6226	20.0125
-0.684	-51.944	22.8975	-54.4284	20.083
-0.683	-52.2827	22.9082	-54.2186	20.1553
-0.682	-52.669	22.9313	-54.0081	20.2274
-0.681	-53.1136	22.9625	-53.812	20.2977
-0.68	-53.627	22.9976	-53.6456	20.3648
-0.679	-54.2187	23.0327	-53.5232	20.4274
-0.678	-54.897	23.0646	-53.4582	20.4843
-0.677	-55.6685	23.0908	-53.4622	20.5344
-0.676	-56.5376	23.1099	-53.5447	20.5768
-0.675	-57.5065	23.1214	-53.713	20.6104
-0.674	-58.5749	23.1257	-53.9713	20.6341
-0.673	-59.7397	23.1244	-54.321	20.6469
-0.672	-60.9952	23.1199	-54.7602	20.6479
-0.671	-62.333	23.1154	-55.2841	20.6362
-0.67	-63.7419	23.1149	-55.8847	20.6115
-0.669	-65.2087	23.1228	-56.5511	20.5739
-0.668	-66.7179	23.1439	-57.2696	20.524
-0.667	-68.2522	23.1829	-58.0244	20.4635
-0.666	-69.7933	23.2445	-58.7975	20.3946
-0.665	-71.3217	23.3326	-59.5696	20.3207
-0.664	-72.8177	23.4501	-60.3204	20.2457
-0.663	-74.2617	23.5991	-61.0291	20.1744
-0.662	-75.6348	23.7799	-61.6751	20.1118
-0.661	-76.9189	23.9912	-62.2382	20.063
-0.66	-78.098	24.2302	-62.6996	20.0325
-0.659	-79.1578	24.4925	-63.0422	20.0243
-0.658	-80.0865	24.7722	-63.2507	20.0407
-0.657	-80.8749	25.0622	-63.3126	20.0828
-0.656	-81.517	25.3549	-63.2179	20.1497
-0.655	-82.0095	25.6424	-62.9598	20.2385
-0.654	-82.3527	25.9169	-62.5346	20.3446
-0.653	-82.5497	26.1712	-61.9416	20.4622
-0.652	-82.6069	26.3994	-61.1836	20.5841
-0.651	-82.5335	26.5969	-60.2662	20.7028
-0.65	-82.3411	26.7607	-59.1979	20.8104
-0.649	-82.0439	26.8897	-57.9899	20.9
-0.648	-81.6579	26.9848	-56.6555	20.9652
-0.647	-81.2005	27.0488	-55.21	21.0011
-0.646	-80.6903	27.0859	-53.6702	21.0043
-0.645	-80.1462	27.1018	-52.0539	20.9733
-0.644	-79.5874	27.1032	-50.3795	20.9083
-0.643	-79.0324	27.0972	-48.6655	20.8111
-0.642	-78.499	27.0907	-46.9304	20.6851
-0.641	-78.0037	27.0904	-45.1917	20.5353
-0.64	-77.5612	27.1015	-43.4663	20.3674
-0.639	-77.1842	27.1281	-41.7695	20.1875
-0.638	-76.883	27.1725	-40.1153	20.0023
-0.637	-76.6656	27.2353	-38.5159	19.8178
-0.636	-76.5372	27.3154	-36.9817	19.6395
-0.635	-76.5004	27.4104	-35.5214	19.4719
-0.634	-76.5551	27.5167	-34.1417	19.3183
-0.633	-76.6986	27.6303	-32.8478	19.1806
-0.632	-76.926	27.7468	-31.6431	19.0595
-0.631	-77.2299	27.8619	-30.5298	18.9543
-0.63	-77.6013	27.9721	-29.5086	18.8638
-0.629	-78.0293	28.0745	-28.5797	18.786
-0.628	-78.5019	28.1669	-27.7421	18.7184
-0.627	-79.0063	28.2482	-26.9949	18.6588
-0.626	-79.5291	28.3177	-26.3366	18.6053
-0.625	-80.0568	28.3755	-25.7661	18.5562
-0.624	-80.5762	28.4218	-25.2824	18.5105
-0.623	-81.0748	28.4572	-24.885	18.4679
-0.622	-81.541	28.4818	-24.574	18.4285
-0.621	-81.9644	28.4958	-24.3503	18.3927
-0.62	-82.3361	28.4986	-24.2152	18.3616
-0.619	-82.6489	28.4897	-24.171	18.3359
-0.618	-82.8975	28.4678	-24.2204	18.3168
-0.617	-83.0783	28.4318	-24.3668	18.3052
-0.616	-83.1899	28.3805	-24.6139	18.3016
-0.615	-83.2326	28.3129	-24.9654	18.3066
-0.614	-83.2084	28.2284	-25.4251	18.3204
-0.613	-83.1213	28.1271	-25.9965	18.3429
-0.612	-82.9765	28.0095	-26.6824	18.374
-0.611	-82.7806	27.8771	-27.4851	18.4135
-0.61	-82.5412	27.7318	-28.4055	18.4613
-0.609	-82.2667	27.5761	-29.4436	18.5172
-0.608	-81.9659	27.4127	-30.5979	18.5811
-0.607	-81.6479	27.2443	-31.8652	18.6531
-0.606	-81.3216	27.0735	-33.2409	18.7333
-0.605	-80.9955	26.9023	-34.7186	18.8216
-0.604	-80.6776	26.7323	-36.2903	18.9182
-0.603	-80.3747	26.5641	-37.9463	19.0228
-0.602	-80.093	26.3979	-39.6756	19.1351
-0.601	-79.837	26.233	-41.4656	19.2544
-0.6	-79.61	26.0686	-43.3028	19.38
-0.599	-79.4139	25.9037	-45.173	19.5106
-0.598	-79.2489	25.7375	-47.0613	19.6448
-0.597	-79.1136	25.5698	-48.9525	19.781
-0.596	-79.0054	25.4012	-50.8315	19.9175
-0.595	-78.92	25.233	-52.6839	20.0525
-0.594	-78.8519	25.0678	-54.4956	20.1842
-0.593	-78.7944	24.9089	-56.2538	20.3109
-0.592	-78.7397	24.7603	-57.9469	20.4308
-0.591	-78.6795	24.6263	-59.5648	20.5425
-0.59	-78.6045	24.5111	-61.0993	20.6445
-0.589	-78.5054	24.418	-62.5436	20.7354
-0.588	-78.3728	24.3493	-63.8932	20.8141
-0.587	-78.1971	24.3057	-65.1454	20.8793
-0.586	-77.9694	24.2858	-66.2992	20.9298
-0.585	-77.6814	24.2864	-67.3555	20.9646
-0.584	-77.3254	24.3023	-68.3168	20.9826
-0.583	-76.8949	24.3265	-69.187	20.983
-0.582	-76.3844	24.3511	-69.9711	20.9649
-0.581	-75.7901	24.3671	-70.6749	20.928
-0.58	-75.1093	24.3658	-71.3048	20.8722
-0.579	-74.341	24.3387	-71.8675	20.7978
-0.578	-73.4858	24.2785	-72.3694	20.7059
-0.577	-72.5458	24.1791	-72.8168	20.5981
-0.576	-71.5248	24.0365	-73.2151	20.4766
-0.575	-70.4283	23.8483	-73.5687	20.3444
-0.574	-69.2631	23.6144	-73.8809	20.205
-0.573	-68.0375	23.3366	-74.1535	20.0624
-0.572	-66.7611	23.0184	-74.387	19.9208
-0.571	-65.4445	22.6652	-74.5801	19.7845
-0.57	-64.0993	22.2836	-74.7302	19.6574
-0.569	-62.738	21.8813	-74.833	19.5426
-0.568	-61.3735	21.4665	-74.8827	19.4426
-0.567	-60.0191	21.0478	-74.8725	19.3585
-0.566	-58.6884	20.6335	-74.7944	19.2898
-0.565	-57.3945	20.2315	-74.6397	19.2349
-0.564	-56.1508	19.849	-74.3993	19.1906
-0.563	-54.9697	19.492	-74.0637	19.1525
-0.562	-53.8632	19.1655	-73.624	19.1154
-0.561	-52.8423	18.8733	-73.0715	19.0734
-0.56	-51.9171	18.6178	-72.3985	19.021
-0.559	-51.0964	18.4003	-71.5986	18.9526
-0.558	-50.3878	18.2211	-70.6667	18.8641
-0.557	-49.7973	18.0795	-69.5997	18.7524
-0.556	-49.3298	17.9739	-68.3962	18.6163
-0.555	-48.9885	17.9022	-67.0571	18.4563
-0.554	-48.7749	17.8618	-65.5854	18.2754
-0.553	-48.6895	17.8495	-63.9866	18.0785
-0.552	-48.7309	17.8622	-62.2681	17.8723
-0.551	-48.8966	17.8964	-60.4399	17.6653
-0.55	-49.1826	17.9489	-58.5138	17.467
-0.549	-49.5839	18.0165	-56.5035	17.2871
-0.548	-50.0944	18.0965	-54.4245	17.1348
-0.547	-50.7071	18.1864	-52.2934	17.0181
-0.546	-51.4145	18.2844	-50.128	16.9423
-0.545	-52.2082	18.3891	-47.947	16.9101
-0.544	-53.0796	18.4998	-45.7691	16.9202
-0.543	-54.0201	18.6162	-43.6135	16.9684
-0.542	-55.0208	18.7383	-41.4986	17.0469
-0.541	-56.073	18.8663	-39.4426	17.1455
-0.54	-57.1685	19.0004	-37.4625	17.2525
-0.539	-58.2992	19.1406	-35.5742	17.3556
-0.538	-59.4578	19.2863	-33.7921	17.4427
-0.537	-60.6376	19.4363	-32.1289	17.503
-0.536	-61.8325	19.5887	-30.5955	17.5278
-0.535	-63.0372	19.7407	-29.2009	17.5109
-0.534	-64.247	19.8888	-27.9522	17.4489
-0.533	-65.4582	20.0288	-26.8544	17.342
-0.532	-66.6676	20.1561	-25.9105	17.1931
-0.531	-67.8727	20.2657	-25.1218	17.0087
-0.53	-69.0714	20.3529	-24.4876	16.7976
-0.529	-70.2624	20.4132	-24.0057	16.5712
-0.528	-71.4442	20.4425	-23.6724	16.3422
-0.527	-72.6161	20.4378	-23.4825	16.1241
-0.526	-73.7769	20.3969	-23.4299	15.9296
-0.525	-74.9258	20.3185	-23.5074	15.7703
-0.524	-76.0614	20.2026	-23.7073	15.6547
-0.523	-77.1824	20.0503	-24.0212	15.588
-0.522	-78.2869	19.8634	-24.4401	15.5715
-0.521	-79.3725	19.6448	-24.955	15.6026
-0.52	-80.4363	19.3981	-25.5569	15.6756
-0.519	-81.4751	19.127	-26.2365	15.7822
-0.518	-82.4847	18.8359	-26.9848	15.9129
-0.517	-83.4609	18.5291	-27.7929	16.0584
-0.516	-84.3985	18.2107	-28.6522	16.2101
-0.515	-85.2925	17.8849	-29.5542	16.3613
-0.514	-86.1373	17.5555	-30.4909	16.5079
-0.513	-86.9274	17.226	-31.4543	16.6482
-0.512	-87.6572	16.8999	-32.4368	16.7832
-0.511	-88.3215	16.5807	-33.4312	16.9162
-0.51	-88.9154	16.2717	-34.4305	17.0521
-0.509	-89.4347	15.9767	-35.4278	17.1969
-0.508	-89.876	15.6996	-36.4167	17.3568
-0.507	-90.2368	15.4448	-37.3912	17.5373
-0.506	-90.5157	15.217	-38.3453	17.7424
-0.505	-90.7126	15.0213	-39.2737	17.9741
-0.504	-90.8285	14.8627	-40.1715	18.2319
-0.503	-90.8659	14.7463	-41.0344	18.5128
-0.502	-90.8286	14.6766	-41.8585	18.8117
-0.501	-90.7218	14.6573	-42.6409	19.1217
-0.5	-90.5516	14.6911	-43.3793	19.4348
-0.499	-90.3256	14.7793	-44.0725	19.7426
-0.498	-90.0521	14.9219	-44.7202	20.037
-0.497	-89.7399	15.1174	-45.3232	20.3107
-0.496	-89.3986	15.3629	-45.8834	20.5581
-0.495	-89.0376	15.6545	-46.404	20.775
-0.494	-88.6664	15.9875	-46.8894	20.9592
-0.493	-88.2938	16.3567	-47.3452	21.1106
-0.492	-87.9279	16.7562	-47.778	21.2306
-0.491	-87.5757	17.1803	-48.1958	21.3222
-0.49	-87.2427	17.6231	-48.6074	21.3896
-0.489	-86.9328	18.0788	-49.0223	21.4376
-0.488	-86.6478	18.5416	-49.4509	21.4712
-0.487	-86.3875	19.006	-49.9039	21.4953
-0.486	-86.1495	19.4663	-50.3923	21.5141
-0.485	-85.9291	19.9173	-50.9269	21.5308
-0.484	-85.7191	20.3534	-51.5182	21.5476
-0.483	-85.5104	20.7697	-52.1762	21.5654
-0.482	-85.2916	21.1611	-52.9101	21.5842
-0.481	-85.0494	21.523	-53.7276	21.6031
-0.48	-84.7692	21.8513	-54.6354	21.6209
-0.479	-84.4348	22.1425	-55.6382	21.6359
-0.478	-84.0294	22.3937	-56.7392	21.6469
-0.477	-83.5359	22.6028	-57.9393	21.6531
-0.476	-82.9371	22.7688	-59.2377	21.6545
-0.475	-82.2164	22.8919	-60.631	21.6516
-0.474	-81.3586	22.9731	-62.1141	21.6459
-0.473	-80.3498	23.0149	-63.6794	21.6397
-0.472	-79.1782	23.0208	-65.3177	21.6354
-0.471	-77.8347	22.9953	-67.0177	21.6357
-0.47	-76.3129	22.9442	-68.7667	21.643
-0.469	-74.6097	22.8738	-70.5504	21.6592
-0.468	-72.7255	22.791	-72.3537	21.6853
-0.467	-70.6641	22.7031	-74.1607	21.7213
-0.466	-68.4333	22.6175	-75.9551	21.7663
-0.465	-66.0442	22.5411	-77.7207	21.818
-0.464	-63.5119	22.4802	-79.4417	21.8737
-0.463	-60.8543	22.4403	-81.1028	21.9297
-0.462	-58.0927	22.4253	-82.6901	21.9821
-0.461	-55.2507	22.4383	-84.1908	22.0273
-0.46	-52.3541	22.4803	-85.5941	22.0617
-0.459	-49.4306	22.5512	-86.8907	22.0826
-0.458	-46.5085	22.6494	-88.0738	22.088
-0.457	-43.6167	22.7717	-89.1383	22.0771
-0.456	-40.7838	22.9142	-90.0818	22.0497
-0.455	-38.0376	23.072	-90.9039	22.0068
-0.454	-35.4045	23.2397	-91.6063	21.9499
-0.453	-32.9086	23.4115	-92.1928	21.8812
-0.452	-30.5718	23.5817	-92.6691	21.803
-0.451	-28.4125	23.7444	-93.0425	21.7178
-0.45	-26.4463	23.8943	-93.3215	21.6278
-0.449	-24.6845	24.0265	-93.5156	21.5347
-0.448	-23.135	24.1366	-93.6353	21.44
-0.447	-21.8016	24.2208	-93.6909	21.3446
-0.446	-20.6842	24.276	-93.6933	21.2488
-0.445	-19.7788	24.2999	-93.6524	21.1529
-0.444	-19.0781	24.2908	-93.578	21.0571
-0.443	-18.5713	24.2479	-93.4786	20.9618
-0.442	-18.2449	24.171	-93.3616	20.8679
-0.441	-18.083	24.061	-93.233	20.7769
-0.44	-18.0679	23.9192	-93.0974	20.691
-0.439	-18.1807	23.7479	-92.9575	20.6135
-0.438	-18.4015	23.5501	-92.8146	20.5483
-0.437	-18.7106	23.3295	-92.6682	20.4997
-0.436	-19.0885	23.0903	-92.5165	20.4726
-0.435	-19.517	22.8376	-92.356	20.4717
-0.434	-19.9791	22.5766	-92.1823	20.501
-0.433	-20.4597	22.313	-91.9899	20.5637
-0.432	-20.9462	22.0528	-91.7726	20.6616
-0.431	-21.4281	21.8017	-91.5238	20.7946
-0.43	-21.8978	21.5653	-91.2369	20.961
-0.429	-22.3505	21.3484	-90.9052	21.1571
-0.428	-22.784	21.1555	-90.5228	21.3775
-0.427	-23.1988	20.9896	-90.0843	21.6154
-0.426	-23.5978	20.8527	-89.5853	21.8628
-0.425	-23.986	20.7456	-89.0226	22.1111
-0.424	-24.3702	20.6673	-88.3944	22.3515
-0.423	-24.7588	20.6158	-87.7	22.5754
-0.422	-25.1609	20.5874	-86.9404	22.7745
-0.421	-25.5866	20.5774	-86.1179	22.9416
-0.42	-26.0456	20.5801	-85.2362	23.0703
-0.419	-26.5476	20.5893	-84.3003	23.1555
-0.418	-27.1014	20.5981	-83.3159	23.1931
-0.417	-27.7146	20.5998	-82.29	23.1808
-0.416	-28.3936	20.5876	-81.2297	23.117
-0.415	-29.1428	20.5553	-80.1429	23.0018
-0.414	-29.9648	20.4973	-79.037	22.8364
-0.413	-30.8603	20.4086	-77.9195	22.6232
-0.412	-31.8278	20.2854	-76.7971	22.3655
-0.411	-32.8639	20.1248	-75.6758	22.0679
-0.41	-33.9634	19.9252	-74.5604	21.7358
-0.409	-35.1193	19.6863	-73.4546	21.3755
-0.408	-36.3234	19.4091	-72.3605	20.9942
-0.407	-37.5661	19.096	-71.2787	20.5996
-0.406	-38.8374	18.7511	-70.2084	20.2002
-0.405	-40.1265	18.38	-69.1473	19.8049
-0.404	-41.423	17.9897	-68.0913	19.4227
-0.403	-42.7164	17.5891	-67.0355	19.0626
-0.402	-43.9972	17.1886	-65.9736	18.7333
-0.401	-45.2567	16.7996	-64.8985	18.4427
-0.4	-46.4875	16.4351	-63.8027	18.1977
-0.399	-47.6835	16.1082	-62.6784	18.0035
-0.398	-48.8403	15.8321	-61.5179	17.8636
-0.397	-49.9551	15.6189	-60.3141	17.7793
-0.396	-51.0267	15.4787	-59.0607	17.7498
-0.395	-52.0554	15.4186	-57.7524	17.7722
-0.394	-53.0429	15.4419	-56.3857	17.8419
-0.393	-53.992	15.5475	-54.9587	17.9526
-0.392	-54.9066	15.7301	-53.4714	18.0973
-0.391	-55.7911	15.9804	-51.926	18.2683
-0.39	-56.6503	16.2862	-50.3269	18.4581
-0.389	-57.4889	16.6333	-48.6808	18.6597
-0.388	-58.3112	17.0065	-46.9966	18.867
-0.387	-59.1208	17.3904	-45.285	19.0748
-0.386	-59.9205	17.7705	-43.5589	19.2795
-0.385	-60.7118	18.1339	-41.8324	19.4788
-0.384	-61.4947	18.4693	-40.1213	19.6718
-0.383	-62.2677	18.7675	-38.4419	19.8588
-0.382	-63.0279	19.0217	-36.8112	20.0415
-0.381	-63.7707	19.2276	-35.2462	20.2223
-0.38	-64.4902	19.3831	-33.7635	20.4042
-0.379	-65.1792	19.4885	-32.3787	20.5907
-0.378	-65.8294	19.5462	-31.1062	20.785
-0.377	-66.432	19.5605	-29.9588	20.9901
-0.376	-66.9778	19.5371	-28.9471	21.2082
-0.375	-67.4577	19.4832	-28.0794	21.4406
-0.374	-67.8632	19.4066	-27.3614	21.6877
-0.373	-68.1864	19.3155	-26.796	21.9487
-0.372	-68.4212	19.2179	-26.3834	22.2215
-0.371	-68.5628	19.1214	-26.1207	22.5035
-0.37	-68.6088	19.0322	-26.0024	22.7912
-0.369	-68.5589	18.9558	-26.0202	23.0807
-0.368	-68.4153	18.8959	-26.1636	23.368
-0.367	-68.1829	18.8548	-26.4198	23.6495
-0.366	-67.8693	18.8336	-26.7746	23.9221
-0.365	-67.4843	18.8325	-27.212	24.1833
-0.364	-67.0403	18.8508	-27.7155	24.432
-0.363	-66.5517	18.8874	-28.268	24.6679
-0.362	-66.0344	18.9416	-28.8526	24.8922
-0.361	-65.5056	19.0125	-29.4527	25.1072
-0.36	-64.9831	19.1	-30.0529	25.3161
-0.359	-64.4848	19.2044	-30.639	25.523
-0.358	-64.0278	19.3262	-31.1985	25.7324
-0.357	-63.6283	19.4662	-31.721	25.9489
-0.356	-63.3004	19.625	-32.1985	26.1768
-0.355	-63.0561	19.8026	-32.6251	26.4194
-0.354	-62.904	19.998	-32.9976	26.6789
-0.353	-62.8499	20.2092	-33.3153	26.9562
-0.352	-62.8953	20.4328	-33.5797	27.25
-0.351	-63.0381	20.6638	-33.7949	27.5574
-0.35	-63.2718	20.8962	-33.9667	27.8735
-0.349	-63.586	21.123	-34.103	28.192
-0.348	-63.9662	21.3362	-34.213	28.5051
-0.347	-64.3942	21.5279	-34.3071	28.804
-0.346	-64.8487	21.6905	-34.3962	29.0796
-0.345	-65.3055	21.8169	-34.4918	29.3227
-0.344	-65.7382	21.9015	-34.6053	29.5249
-0.343	-66.1193	21.94	-34.7477	29.6785
-0.342	-66.4205	21.93	-34.9293	29.7774
-0.341	-66.6138	21.8711	-35.1593	29.8171
-0.34	-66.6722	21.7651	-35.4456	29.7955
-0.339	-66.5708	21.6153	-35.795	29.7124
-0.338	-66.2872	21.4273	-36.2122	29.5702
-0.337	-65.8028	21.2077	-36.7009	29.3735
-0.336	-65.1028	20.9643	-37.2627	29.1292
-0.335	-64.1771	20.7054	-37.8979	28.846
-0.334	-63.0209	20.4393	-38.6054	28.5344
-0.333	-61.6343	20.1738	-39.3828	28.2058
-0.332	-60.0231	19.9155	-40.2267	27.8724
-0.331	-58.1983	19.67	-41.1329	27.5459
-0.33	-56.176	19.4413	-42.0969	27.2373
-0.329	-53.9769	19.2321	-43.1136	26.9562
-0.328	-51.6261	19.0438	-44.1782	26.7097
-0.327	-49.152	18.8774	-45.2859	26.5026
-0.326	-46.5858	18.7332	-46.4327	26.3369
-0.325	-43.9606	18.6123	-47.6149	26.2119
-0.324	-41.3103	18.5163	-48.8295	26.1243
-0.323	-38.669	18.4479	-50.0745	26.0691
-0.322	-36.0696	18.4111	-51.3484	26.0401
-0.321	-33.5433	18.4104	-52.6505	26.0304
-0.32	-31.1184	18.4511	-53.9807	26.0334
-0.319	-28.82	18.5378	-55.3391	26.0433
-0.318	-26.6686	18.6741	-56.726	26.0551
-0.317	-24.6803	18.8611	-58.1416	26.0656
-0.316	-22.8661	19.0974	-59.5856	26.0725
-0.315	-21.2318	19.3777	-61.0567	26.0748
-0.314	-19.7778	19.6936	-62.5529	26.0723
-0.313	-18.4996	20.0334	-64.0704	26.0648
-0.312	-17.3875	20.3829	-65.6039	26.052
-0.311	-16.4279	20.7264	-67.1462	26.0327
-0.31	-15.6031	21.0474	-68.688	26.0045
-0.309	-14.8927	21.3302	-70.2177	25.9635
-0.308	-14.2738	21.5605	-71.7216	25.904
-0.307	-13.7225	21.7266	-73.1839	25.8193
-0.306	-13.2141	21.8202	-74.5867	25.7013
-0.305	-12.7248	21.8371	-75.9105	25.542
-0.304	-12.2321	21.778	-77.1344	25.3334
-0.303	-11.7156	21.6485	-78.2364	25.0692
-0.302	-11.158	21.4598	-79.1944	24.7452
-0.301	-10.5457	21.2283	-79.986	24.3608
-0.3	-9.86909	20.9757	-80.59	23.9194
-0.299	-9.123	20.7279	-80.9863	23.4299
-0.298	-8.30691	20.5136	-81.157	22.9069
-0.297	-7.42491	20.3626	-81.0868	22.3714
-0.296	-6.48555	20.3031	-80.7638	21.8504
-0.295	-5.5015	20.3585	-80.1799	21.3765
-0.294	-4.48907	20.545	-79.3314	20.9859
-0.293	-3.46763	20.8698	-78.2192	20.7153
-0.292	-2.45885	21.3297	-76.8493	20.5979
-0.291	-1.48589	21.9127	-75.2327	20.6587
-0.29	-0.572587	22.5992	-73.3856	20.9105
-0.289	0.257504	23.3651	-71.3292	21.3513
-0.288	0.981932	24.1838	-69.0892	21.9646
-0.287	1.58022	25.029	-66.6955	22.722
-0.286	2.03462	25.8762	-64.1819	23.5869
-0.285	2.33079	26.7038	-61.5848	24.5189
-0.284	2.45836	27.4937	-58.943	25.477
-0.283	2.41133	28.232	-56.2962	26.4228
-0.282	2.18829	28.9088	-53.6846	27.3219
-0.281	1.79258	29.5182	-51.1474	28.1451
-0.28	1.23212	30.0578	-48.722	28.8692
-0.279	0.519232	30.5286	-46.4432	29.4769
-0.278	-0.329787	30.9344	-44.3417	29.9573
-0.277	-1.29522	31.2813	-42.4438	30.3051
-0.276	-2.3546	31.5769	-40.7704	30.5207
-0.275	-3.48345	31.8301	-39.3361	30.61
-0.274	-4.65612	32.0503	-38.1492	30.5831
-0.273	-5.8467	32.2464	-37.2112	30.4545
-0.272	-7.02983	32.4271	-36.5165	30.2416
-0.271	-8.18159	32.5997	-36.0527	29.9642
-0.27	-9.2803	32.7698	-35.8009	29.643
-0.269	-10.3072	32.9414	-35.736	29.2989
-0.268	-11.247	33.1167	-35.8273	28.9517
-0.267	-12.0885	33.2958	-36.0398	28.6193
-0.266	-12.8246	33.4773	-36.3344	28.3162
-0.265	-13.4528	33.6582	-36.6698	28.0539
-0.264	-13.9748	33.8345	-37.0029	27.8398
-0.263	-14.3966	34.0016	-37.2907	27.678
-0.262	-14.7279	34.1546	-37.491	27.5692
-0.261	-14.9818	34.2888	-37.5641	27.5121
-0.26	-15.174	34.4002	-37.4736	27.5039
-0.259	-15.322	34.4855	-37.1878	27.5409
-0.258	-15.4446	34.5429	-36.6803	27.6199
-0.257	-15.5607	34.5716	-35.9313	27.738
-0.256	-15.6885	34.5726	-34.9276	27.8932
-0.255	-15.8447	34.5478	-33.6636	28.084
-0.254	-16.0436	34.501	-32.1414	28.3091
-0.253	-16.2967	34.4365	-30.3703	28.567
-0.252	-16.6116	34.36	-28.3672	28.8551
-0.251	-16.9919	34.2773	-26.1557	29.1696
-0.25	-17.4369	34.1945	-23.7657	29.5048
-0.249	-17.9413	34.1176	-21.2321	29.8528
-0.248	-18.4952	34.052	-18.5943	30.2037
-0.247	-19.0849	34.0023	-15.8946	30.5462
-0.246	-19.6926	33.9722	-13.1772	30.8675
-0.245	-20.2975	33.9645	-10.4867	31.1543
-0.244	-20.8764	33.9807	-7.86675	31.3933
-0.243	-21.4043	34.0216	-5.35873	31.5724
-0.242	-21.856	34.0872	-3.00055	31.6806
-0.241	-22.2063	34.1769	-0.825398	31.7093
-0.24	-22.4316	34.2895	1.13923	31.6523
-0.239	-22.5109	34.4236	2.87243	31.5063
-0.238	-22.4264	34.5777	4.36047	31.2711
-0.237	-22.1647	34.7496	5.59725	30.9494
-0.236	-21.7173	34.9369	6.58444	30.5471
-0.235	-21.0815	35.1364	7.33141	30.0726
-0.234	-20.2604	35.3438	7.85491	29.5369
-0.233	-19.2635	35.5539	8.17847	28.9532
-0.232	-18.1063	35.7598	8.33159	28.3362
-0.231	-16.8103	35.9531	8.34878	27.7023
-0.23	-15.4024	36.124	8.26834	27.0687
-0.229	-13.9145	36.2613	8.13106	26.4535
-0.228	-12.3822	36.3524	7.9788	25.8757
-0.227	-10.8443	36.3845	7.85301	25.3544
-0.226	-9.34104	36.3443	7.79333	24.9092
-0.225	-7.91338	36.2192	7.83607	24.5599
-0.224	-6.60137	35.9976	8.01292	24.3256
-0.223	-5.44294	35.67	8.34976	24.2243
-0.222	-4.47252	35.2291	8.86558	24.2716
-0.221	-3.71988	34.6707	9.57169	24.4796
-0.22	-3.20898	33.9944	10.4711	24.8552
-0.219	-2.95703	33.2035	11.5583	25.3992
-0.218	-2.97372	32.3057	12.819	26.1052
-0.217	-3.26068	31.3131	14.2306	26.96
-0.216	-3.81118	30.2423	15.7625	27.9436
-0.215	-4.61012	29.1142	17.3768	29.0301
-0.214	-5.6342	27.9535	19.0298	30.1893
-0.213	-6.85246	26.7884	20.6724	31.3875
-0.212	-8.22701	25.6495	22.2523	32.5891
-0.211	-9.71398	24.5684	23.7152	33.7579
-0.21	-11.2647	23.5759	25.006	34.8579
-0.209	-12.8272	22.7001	26.0715	35.8543
-0.208	-14.3472	21.9632	26.8609	36.7148
-0.207	-15.7705	21.3798	27.3283	37.4098
-0.206	-17.0437	20.955	27.4337	37.9136
-0.205	-18.1165	20.6834	27.1443	38.2046
-0.204	-18.9426	20.5508	26.436	38.2663
-0.203	-19.4817	20.5355	25.2939	38.0873
-0.202	-19.7003	20.6122	23.7132	37.6619
-0.201	-19.5731	20.7542	21.6993	36.9903
-0.2	-19.0835	20.9365	19.2679	36.0789
-0.199	-18.2243	21.1376	16.4451	34.9399
-0.198	-16.9983	21.3401	13.266	33.5921
-0.197	-15.4176	21.5317	9.77481	32.0602
-0.196	-13.504	21.7043	6.02308	30.3752
-0.195	-11.2882	21.8537	2.06865	28.5738
-0.194	-8.80861	21.979	-2.0259	26.6994
-0.193	-6.11085	22.0815	-6.1949	24.8009
-0.192	-3.24609	22.1641	-10.3713	22.9336
-0.191	-0.269757	22.23	-14.4886	21.1582
-0.19	2.76008	22.2827	-18.4822	19.5394
-0.189	5.78431	22.325	-22.2917	18.1423
-0.188	8.74444	22.3589	-25.8619	17.0261
-0.187	11.5842	22.3857	-29.1444	16.2335
-0.186	14.2511	22.4054	-32.0989	15.7806
-0.185	16.6978	22.4176	-34.6941	15.65
-0.184	18.8834	22.4214	-36.9083	15.7944
-0.183	20.7742	22.4159	-38.7298	16.1477
-0.182	22.3449	22.4002	-40.1569	16.6393
-0.181	23.5788	22.3739	-41.198	17.2048
-0.18	24.468	22.3374	-41.8708	17.7921
-0.179	25.0135	22.2915	-42.2016	18.3625
-0.178	25.225	22.2379	-42.2244	18.8899
-0.177	25.1198	22.1789	-41.9796	19.3588
-0.176	24.7224	22.1172	-41.5124	19.762
-0.175	24.0635	22.0558	-40.8717	20.0986
-0.174	23.1784	21.9978	-40.1084	20.372
-0.173	22.106	21.946	-39.2734	20.5882
-0.172	20.8872	21.9032	-38.4165	20.7546
-0.171	19.5636	21.8715	-37.5846	20.879
-0.17	18.1759	21.8524	-36.8206	20.9687
-0.169	16.7625	21.8469	-36.1618	21.03
-0.168	15.3583	21.8551	-35.6393	21.0684
-0.167	13.9937	21.8763	-35.2769	21.0882
-0.166	12.6936	21.9091	-35.0906	21.0934
-0.165	11.4765	21.9512	-35.0887	21.0875
-0.164	10.3545	21.9995	-35.2714	21.0745
-0.163	9.33243	22.0501	-35.6312	21.0586
-0.162	8.40866	22.0986	-36.1535	21.045
-0.161	7.57481	22.1397	-36.8172	21.0397
-0.16	6.81659	22.1679	-37.596	21.0491
-0.159	6.1145	22.1774	-38.4591	21.0798
-0.158	5.44476	22.1625	-39.3725	21.138
-0.157	4.7805	22.1177	-40.3008	21.2288
-0.156	4.09289	22.0382	-41.2078	21.3555
-0.155	3.35248	21.92	-42.0585	21.519
-0.154	2.53053	21.7604	-42.8199	21.7177
-0.153	1.60022	21.5579	-43.4626	21.9474
-0.152	0.537951	21.3129	-43.9614	22.2014
-0.151	-0.675642	21.0274	-44.2965	22.4714
-0.15	-2.05471	20.705	-44.454	22.7479
-0.149	-3.60746	20.3514	-44.4264	23.0208
-0.148	-5.33562	19.9734	-44.2127	23.2807
-0.147	-7.23419	19.5793	-43.8186	23.5191
-0.146	-9.29134	19.1781	-43.2559	23.7294
-0.145	-11.4887	18.7797	-42.5422	23.9067
-0.144	-13.8016	18.3935	-41.7003	24.0483
-0.143	-16.2002	18.0289	-40.7571	24.154
-0.142	-18.6499	17.6941	-39.743	24.2254
-0.141	-21.1126	17.3962	-38.6901	24.2656
-0.14	-23.5479	17.1409	-37.632	24.2793
-0.139	-25.9144	16.9324	-36.6017	24.2714
-0.138	-28.171	16.7735	-35.631	24.2474
-0.137	-30.2783	16.666	-34.7492	24.2117
-0.136	-32.1997	16.6106	-33.982	24.1682
-0.135	-33.9029	16.6074	-33.3509	24.1192
-0.134	-35.3608	16.6565	-32.8725	24.0653
-0.133	-36.5525	16.7572	-32.5575	24.0055
-0.132	-37.4638	16.9088	-32.4111	23.9376
-0.131	-38.0879	17.1098	-32.4324	23.8578
-0.13	-38.4255	17.358	-32.6148	23.762
-0.129	-38.4849	17.6503	-32.946	23.6456
-0.128	-38.2816	17.9821	-33.4089	23.5045
-0.127	-37.8376	18.3474	-33.9822	23.3354
-0.126	-37.1812	18.7391	-34.6409	23.1361
-0.125	-36.3455	19.1487	-35.358	22.9061
-0.124	-35.3676	19.5672	-36.1046	22.6468
-0.123	-34.2871	19.9851	-36.8516	22.3611
-0.122	-33.1452	20.3931	-37.5706	22.054
-0.121	-31.9827	20.7823	-38.235	21.7321
-0.12	-30.8393	21.1452	-38.8208	21.4032
-0.119	-29.7518	21.4754	-39.3076	21.0763
-0.118	-28.7532	21.7682	-39.679	20.7608
-0.117	-27.8715	22.0207	-39.9236	20.4661
-0.116	-27.1287	22.2319	-40.035	20.2013
-0.115	-26.5405	22.4022	-40.012	19.9743
-0.114	-26.1156	22.5338	-39.8588	19.7916
-0.113	-25.8555	22.6297	-39.5843	19.6579
-0.112	-25.7547	22.694	-39.2021	19.5761
-0.111	-25.801	22.7311	-38.7296	19.5467
-0.11	-25.976	22.7453	-38.1873	19.5687
-0.109	-26.2559	22.7409	-37.5983	19.6389
-0.108	-26.6128	22.7213	-36.9867	19.7531
-0.107	-27.0151	22.6894	-36.377	19.9058
-0.106	-27.4298	22.6474	-35.7931	20.0907
-0.105	-27.8228	22.5969	-35.2573	20.3012
-0.104	-28.161	22.5386	-34.789	20.5305
-0.103	-28.4133	22.4735	-34.4044	20.7715
-0.102	-28.5518	22.4022	-34.1157	21.0175
-0.101	-28.5533	22.3256	-33.9303	21.2617
-0.1	-28.3998	22.2447	-33.8505	21.4978
-0.099	-28.0797	22.1612	-33.8738	21.7197
-0.098	-27.588	22.0768	-33.9922	21.9214
-0.097	-26.9271	21.9936	-34.1932	22.0977
-0.096	-26.1062	21.9135	-34.4595	22.2436
-0.095	-25.1415	21.8381	-34.7704	22.3549
-0.094	-24.056	21.7687	-35.1017	22.4279
-0.093	-22.8778	21.7055	-35.4274	22.4599
-0.092	-21.6404	21.6482	-35.7202	22.449
-0.091	-20.3806	21.5953	-35.9525	22.3942
-0.09	-19.1376	21.5448	-36.098	22.2961
-0.089	-17.9519	21.4941	-36.132	22.1559
-0.088	-16.8631	21.4406	-36.0331	21.9766
-0.087	-15.9093	21.3815	-35.7836	21.7622
-0.086	-15.1252	21.3148	-35.3707	21.5182
-0.085	-14.5409	21.239	-34.7864	21.2513
-0.084	-14.1806	21.1534	-34.029	20.9694
-0.083	-14.062	21.0582	-33.1021	20.6811
-0.082	-14.1952	20.9544	-32.0158	20.396
-0.081	-14.5822	20.8431	-30.7854	20.124
-0.08	-15.2168	20.7257	-29.432	19.8747
-0.079	-16.0846	20.6029	-27.9811	19.6572
-0.078	-17.1631	20.4748	-26.4621	19.4796
-0.077	-18.4228	20.3402	-24.9075	19.348
-0.076	-19.8273	20.1965	-23.3518	19.2668
-0.075	-21.3352	20.04	-21.83	19.2374
-0.074	-22.9008	19.8656	-20.3768	19.2591
-0.073	-24.4756	19.6677	-19.0254	19.3282
-0.072	-26.01	19.4405	-17.8061	19.439
-0.071	-27.4547	19.1791	-16.7455	19.5837
-0.07	-28.7626	18.8797	-15.8651	19.7535
-0.069	-29.8898	18.541	-15.1812	19.9387
-0.068	-30.7975	18.1641	-14.7038	20.1297
-0.067	-31.4531	17.7539	-14.4362	20.3172
-0.066	-31.831	17.3188	-14.3751	20.4928
-0.065	-31.9139	16.8709	-14.5105	20.6498
-0.064	-31.693	16.426	-14.8261	20.7826
-0.063	-31.1687	16.0025	-15.2996	20.8879
-0.062	-30.3498	15.6205	-15.9037	20.964
-0.061	-29.2541	15.3002	-16.6071	21.0112
-0.06	-27.9072	15.0595	-17.3752	21.0318
-0.059	-26.3419	14.9123	-18.1717	21.0297
-0.058	-24.597	14.8664	-18.9595	21.0103
-0.057	-22.716	14.9224	-19.7025	20.9804
-0.056	-20.7457	15.0742	-20.3667	20.9474
-0.055	-18.7347	15.3098	-20.9212	20.919
-0.054	-16.7316	15.6132	-21.3398	20.9028
-0.053	-14.7836	15.967	-21.6016	20.9057
-0.052	-12.9348	16.3536	-21.6921	20.9334
-0.051	-11.2249	16.7576	-21.6039	20.9897
-0.05	-9.68797	17.1655	-21.3366	21.0766
-0.049	-8.35106	17.5669	-20.8974	21.1937
-0.048	-7.23384	17.9541	-20.3006	21.3385
-0.047	-6.34776	18.3212	-19.5675	21.5064
-0.046	-5.69592	18.6644	-18.7255	21.6913
-0.045	-5.27308	18.9805	-17.8073	21.8855
-0.044	-5.06603	19.2666	-16.8497	22.0809
-0.043	-5.0542	19.5199	-15.8923	22.2692
-0.042	-5.2106	19.7372	-14.9762	22.4423
-0.041	-5.5029	19.9151	-14.1425	22.5931
-0.04	-5.89479	20.0499	-13.4304	22.7157
-0.039	-6.34744	20.1383	-12.8763	22.8059
-0.038	-6.82102	20.1783	-12.5118	22.8612
-0.037	-7.27632	20.1688	-12.3625	22.881
-0.036	-7.67632	20.1114	-12.447	22.8669
-0.035	-7.98765	20.0097	-12.7757	22.8221
-0.034	-8.18195	19.8704	-13.3503	22.7515
-0.033	-8.23705	19.7024	-14.1632	22.6614
-0.032	-8.13787	19.5169	-15.1973	22.5592
-0.031	-7.87713	19.3262	-16.4266	22.4525
-0.03	-7.45569	19.1427	-17.816	22.3491
-0.029	-6.88265	18.9774	-19.3228	22.2561
-0.028	-6.17506	18.8382	-20.8972	22.1798
-0.027	-5.3574	18.7291	-22.4839	22.1251
-0.026	-4.46072	18.649	-24.0237	22.0953
-0.025	-3.52151	18.5922	-25.455	22.0923
-0.024	-2.58034	18.5484	-26.7157	22.1166
-0.023	-1.68036	18.5047	-27.7455	22.1678
-0.022	-0.865588	18.4471	-28.487	22.2449
-0.021	-0.179219	18.3627	-28.8885	22.3467
-0.02	0.338174	18.2414	-28.905	22.4726
-0.019	0.650332	18.0781	-28.5002	22.6228
-0.018	0.72691	17.8734	-27.648	22.7985
-0.017	0.544912	17.6348	-26.3332	23.0021
-0.016	0.0899025	17.3762	-24.5526	23.2366
-0.015	-0.643049	17.1171	-22.3153	23.5057
-0.014	-1.64873	16.8809	-19.643	23.8131
-0.013	-2.91147	16.6909	-16.5699	24.1616
-0.012	-4.40519	16.5672	-13.1416	24.5527
-0.011	-6.09381	16.5224	-9.4147	24.9859
-0.01	-7.93197	16.5582	-5.45507	25.4582
-0.009	-9.86613	16.6642	-1.33668	25.9642
-0.008	-11.8359	16.8184	2.86045	26.4958
-0.007	-13.7758	16.9909	7.0522	27.0426
-0.006	-15.6169	17.1478	11.1525	27.5928
-0.005	-17.2891	17.2567	15.0757	28.1333
-0.004	-18.7229	17.2917	18.7385	28.6507
-0.003	-19.8517	17.2387	22.0627	29.132
-0.002	-20.6141	17.1006	24.9769	29.5652
-0.001	-20.9553	16.9016	27.4186	29.9399
2.77556e-17	-20.8295	16.6925	29.336	30.2476
0.001	-20.2011	16.5524	30.6891	30.4824
0.002	-19.0462	16.5857	31.4515	30.6404
0.003	-17.3533	16.9092	31.6105	30.7205
0.004	-15.1243	17.6279	31.1679	30.7238
0.005	-12.3744	18.808	30.14	30.653
0.006	-9.13204	20.4602	28.557	30.5129
0.007	-5.43839	22.5438	26.4625	30.309
0.008	-1.34649	24.9825	23.9123	30.0477
0.009	3.08007	27.6834	20.973	29.7355
0.01	7.76871	30.5492	17.7202	29.3788
0.011	12.6396	33.4855	14.2367	28.9834
0.012	17.6079	36.4041	10.6102	28.5549
0.013	22.5854	39.2241	6.93098	28.0983
0.014	27.4834	41.8733	3.28989	27.619
0.015	32.2146	44.2883	-0.22438	27.1226
0.016	36.6951	46.4158	-3.52732	26.6163
0.017	40.847	48.2129	-6.54086	26.1094
0.018	44.5997	49.6481	-9.19524	25.6141
0.019	47.892	50.7019	-11.4308	25.1463
0.02	50.673	51.367	-13.1995	24.7258
0.021	52.9037	51.6492	-14.4658	24.3759
0.022	54.5572	51.5666	-15.2076	24.1231
0.023	55.6193	51.15	-15.4167	23.9944
0.024	56.0883	50.442	-15.0989	24.0155
0.025	55.9747	49.4955	-14.2733	24.2072
0.026	55.3008	48.3725	-12.9721	24.5827
0.027	54.0991	47.1414	-11.2392	25.1451
0.028	52.4114	45.8731	-9.12915	25.8869
0.029	50.2875	44.6378	-6.7055	26.7903
0.03	47.783	43.499	-4.03895	27.8289
0.031	44.958	42.5087	-1.20543	28.9709
0.032	41.8753	41.7022	1.71595	30.1809
0.033	38.5984	41.095	4.645	31.4227
0.034	35.1898	40.6819	7.5026	32.661
0.035	31.7098	40.4387	10.2127	33.8631
0.036	28.2145	40.3271	12.7043	34.9995
0.037	24.755	40.3005	14.9131	36.0449
0.038	21.3765	40.3104	16.7833	36.9787
0.039	18.1171	40.312	18.2686	37.7848
0.04	15.0079	40.2684	19.3334	38.4521
0.041	12.0727	40.1534	19.9534	38.9744
0.042	9.328	39.9531	20.1162	39.3505
0.043	6.7833	39.6657	19.8213	39.5835
0.044	4.44193	39.3014	19.0797	39.681
0.045	2.30165	38.8802	17.9139	39.6543
0.046	0.355624	38.4306	16.3563	39.5185
0.047	-1.40656	37.9862	14.4489	39.2911
0.048	-2.99783	37.5827	12.2414	38.9921
0.049	-4.43249	37.2547	9.79036	38.6428
0.05	-5.72521	37.0322	7.15705	38.2652
0.051	-6.88999	36.9373	4.40607	37.8809
0.052	-7.93936	36.9828	1.60349	37.5106
0.053	-8.88361	37.1711	-1.18483	37.1731
0.054	-9.73029	37.4945	-3.89495	36.8846
0.055	-10.4839	37.9375	-6.46648	36.658
0.056	-11.1455	38.4791	-8.844	36.5028
0.057	-11.7134	39.0949	-10.9784	36.4247
0.058	-12.1825	39.7603	-12.8279	36.4262
0.059	-12.5456	40.4522	-14.3592	36.5061
0.06	-12.7934	41.1497	-15.5479	36.6611
0.061	-12.9156	41.8355	-16.3787	36.8853
0.062	-12.9013	42.4952	-16.8461	37.1717
0.063	-12.7403	43.1175	-16.9541	37.512
0.064	-12.4235	43.6931	-16.7153	37.8977
0.065	-11.9443	44.2145	-16.1514	38.32
0.066	-11.2985	44.6748	-15.2915	38.7703
0.067	-10.4858	45.0677	-14.1715	39.2402
0.068	-9.50955	45.3865	-12.8332	39.7214
0.069	-8.37764	45.6248	-11.3226	40.2061
0.07	-7.10219	45.7759	-9.68904	40.6865
0.071	-5.69963	45.8338	-7.9837	41.1552
0.072	-4.19036	45.7933	-6.25814	41.6048
0.073	-2.59825	45.6508	-4.56304	42.0286
0.074	-0.949907	45.4051	-2.94687	42.4201
0.075	0.726135	45.0581	-1.45474	42.7734
0.076	2.40046	44.6153	-0.127235	43.0837
0.077	4.04384	44.0865	1.00049	43.3471
0.078	5.62841	43.4859	1.89951	43.5611
0.079	7.12879	42.8324	2.54776	43.7247
0.08	8.52329	42.1491	2.93046	43.8388
0.081	9.79486	41.4627	3.04034	43.906
0.082	10.9321	40.8028	2.8777	43.9308
0.083	11.9299	40.1998	2.45026	43.9197
0.084	12.7902	39.6833	1.77278	43.8804
0.085	13.522	39.28	0.866648	43.8224
0.086	14.1417	39.0109	-0.24089	43.7558
0.087	14.6726	38.8899	-1.51746	43.6909
0.088	15.1449	38.9219	-2.92649	43.6382
0.089	15.5944	39.1025	-4.42823	43.607
0.09	16.0618	39.4182	-5.98081	43.6055
0.091	16.5914	39.848	-7.54135	43.6399
0.092	17.23	40.3652	-9.0671	43.7142
0.093	18.0249	40.9398	-10.5165	43.8303
0.094	19.0225	41.5409	-11.8503	43.9877
0.095	20.267	42.1383	-13.0325	44.1841
0.096	21.7979	42.7047	-14.0313	44.4155
0.097	23.6492	43.2164	-14.8199	44.6766
0.098	25.8477	43.6545	-15.377	44.9617
0.099	28.4118	44.0049	-15.6878	45.2648
0.1	31.3502	44.2588	-15.7436	45.5804
0.101	34.6614	44.4122	-15.5428	45.9031
0.102	38.3335	44.4658	-15.0906	46.2281
0.103	42.3433	44.4241	-14.3987	46.5512
0.104	46.6574	44.2953	-13.4854	46.8681
0.105	51.2323	44.0897	-12.3748	47.1745
0.106	56.015	43.8194	-11.0968	47.4652
0.107	60.9451	43.4971	-9.68549	47.7343
0.108	65.9552	43.1353	-8.17932	47.9741
0.109	70.9734	42.7455	-6.61953	48.1756
0.11	75.9249	42.3376	-5.04945	48.3278
0.111	80.734	41.9194	-3.51337	48.4184
0.112	85.3262	41.4966	-2.05554	48.4335
0.113	89.6304	41.0729	-0.719091	48.3586
0.114	93.5809	40.6504	0.455017	48.1793
0.115	97.1192	40.2298	1.42896	47.8816
0.116	100.196	39.8119	2.16898	47.4533
0.117	102.772	39.3975	2.64623	46.8844
0.118	104.82	38.9885	2.83747	46.1684
0.119	106.325	38.5886	2.7257	45.3028
0.12	107.286	38.203	2.30058	44.2901
0.121	107.713	37.8389	1.55876	43.1381
0.122	107.632	37.5049	0.504002	41.8604
0.123	107.078	37.2103	-0.8528	40.477
0.124	106.099	36.9645	-2.49384	39.0145
0.125	104.753	36.7758	-4.3947	37.5053
0.126	103.105	36.65	-6.52489	35.9879
0.127	101.228	36.5902	-8.84844	34.5057
0.128	99.1986	36.5955	-11.3247	33.1053
0.129	97.0949	36.6613	-13.9091	31.8342
0.13	94.9958	36.7791	-16.5544	30.7372
0.131	92.9775	36.9375	-19.2112	29.8528
0.132	91.1117	37.1228	-21.8297	29.2082
0.133	89.4637	37.3208	-24.3602	28.8159
0.134	88.0904	37.5175	-26.7546	28.672
0.135	87.0389	37.7006	-28.9671	28.7568
0.136	86.3448	37.8605	-30.9555	29.038
0.137	86.0321	37.991	-32.6821	29.4756
0.138	86.1118	38.0897	-34.1145	30.0265
0.139	86.5821	38.1585	-35.2261	30.6492
0.14	87.4287	38.2026	-35.9969	31.3065
0.141	88.6248	38.2308	-36.4141	31.9676
0.142	90.1328	38.2542	-36.472	32.6082
0.143	91.9049	38.2853	-36.1721	33.2106
0.144	93.8846	38.3368	-35.5236	33.763
0.145	96.0091	38.4202	-34.5425	34.2584
0.146	98.2101	38.5452	-33.2517	34.6937
0.147	100.417	38.7182	-31.6801	35.068
0.148	102.558	38.9419	-29.8623	35.3826
0.149	104.562	39.2156	-27.8376	35.6391
0.15	106.362	39.5346	-25.6493	35.8393
0.151	107.896	39.8914	-23.3435	35.9849
0.152	109.108	40.2765	-20.9685	36.077
0.153	109.951	40.6787	-18.5733	36.1162
0.154	110.386	41.087	-16.2069	36.1032
0.155	110.386	41.4904	-13.9174	36.0389
0.156	109.933	41.8797	-11.7505	35.925
0.157	109.022	42.2469	-9.74945	35.7646
0.158	107.656	42.5861	-7.95336	35.5623
0.159	105.85	42.8936	-6.39715	35.3248
0.16	103.631	43.1673	-5.1107	35.0609
0.161	101.031	43.4067	-4.11848	34.7814
0.162	98.0919	43.6128	-3.43925	34.4986
0.163	94.8615	43.7876	-3.08586	34.2259
0.164	91.3922	43.9335	-3.0653	33.9769
0.165	87.7395	44.0538	-3.3788	33.7643
0.166	83.9607	44.1518	-4.02207	33.5991
0.167	80.1129	44.2313	-4.98573	33.4897
0.168	76.2517	44.2968	-6.25574	33.4407
0.169	72.4293	44.3529	-7.81402	33.4531
0.17	68.6939	44.4057	-9.63913	33.5236
0.171	65.0881	44.4617	-11.7069	33.6456
0.172	61.6482	44.5291	-13.9912	33.8091
0.173	58.4032	44.6171	-16.4649	34.0021
0.174	55.3749	44.7359	-19.1001	34.2116
0.175	52.5773	44.8966	-21.8693	34.4244
0.176	50.0168	45.1104	-24.7461	34.628
0.177	47.6923	45.3879	-27.7055	34.8114
0.178	45.596	45.7385	-30.7243	34.9659
0.179	43.7138	46.1692	-33.7822	35.0849
0.18	42.0262	46.684	-36.8615	35.1642
0.181	40.5089	47.283	-39.9474	35.2021
0.182	39.1345	47.9622	-43.0284	35.199
0.183	37.8729	48.7131	-46.0961	35.1569
0.184	36.6926	49.5231	-49.1451	35.0795
0.185	35.5617	50.3755	-52.173	34.971
0.186	34.4488	51.2506	-55.1797	34.8365
0.187	33.3239	52.1265	-58.1676	34.681
0.188	32.1593	52.9795	-61.1408	34.5095
0.189	30.9298	53.7855	-64.1046	34.3265
0.19	29.6135	54.5207	-67.0655	34.1362
0.191	28.1923	55.1623	-70.03	33.9421
0.192	26.6516	55.6893	-73.0048	33.7476
0.193	24.9805	56.0831	-75.9957	33.5555
0.194	23.1718	56.328	-79.0078	33.3686
0.195	21.2217	56.4117	-82.0446	33.1896
0.196	19.1294	56.3253	-85.1078	33.0212
0.197	16.8967	56.0641	-88.1972	32.8662
0.198	14.5277	55.6275	-91.3104	32.7272
0.199	12.0279	55.0191	-94.4428	32.6068
0.2	9.40408	54.2467	-97.5875	32.5072
0.201	6.66369	53.3226	-100.735	32.4299
0.202	3.81432	52.2632	-103.875	32.3757
0.203	0.86337	51.0889	-106.994	32.3445
0.204	-2.18224	49.8237	-110.076	32.3348
0.205	-5.31635	48.4949	-113.107	32.3445
0.206	-8.53365	47.1322	-116.07	32.3702
0.207	-11.8297	45.7672	-118.947	32.4079
0.208	-15.2011	44.4317	-121.722	32.4531
0.209	-18.6448	43.1573	-124.377	32.5014
0.21	-22.1587	41.9731	-126.896	32.5488
0.211	-25.7405	40.9045	-129.265	32.5919
0.212	-29.3882	39.9718	-131.471	32.6289
0.213	-33.099	39.1887	-133.501	32.6593
0.214	-36.8696	38.5618	-135.348	32.6844
0.215	-40.6955	38.0901	-137.004	32.7071
0.216	-44.5707	37.766	-138.465	32.7322
0.217	-48.4878	37.5764	-139.729	32.7659
0.218	-52.4374	37.5044	-140.797	32.8154
0.219	-56.4082	37.5309	-141.672	32.8884
0.22	-60.3871	37.6368	-142.36	32.9928
0.221	-64.3592	37.8043	-142.868	33.1354
0.222	-68.3079	38.0177	-143.207	33.3219
0.223	-72.2154	38.2644	-143.387	33.5559
0.224	-76.0627	38.5346	-143.423	33.8387
0.225	-79.8307	38.8213	-143.327	34.169
0.226	-83.4998	39.1195	-143.114	34.543
0.227	-87.0512	39.4261	-142.8	34.9545
0.228	-90.467	39.7383	-142.399	35.3953
0.229	-93.731	40.0537	-141.927	35.8559
0.23	-96.829	40.3693	-141.397	36.3256
0.231	-99.7493	40.6814	-140.823	36.7939
0.232	-102.483	40.9854	-140.218	37.2502
0.233	-105.025	41.2757	-139.594	37.6852
0.234	-107.374	41.5463	-138.96	38.0905
0.235	-109.529	41.7911	-138.326	38.4595
0.236	-111.497	42.0043	-137.699	38.787
0.237	-113.286	42.1814	-137.086	39.0699
0.238	-114.907	42.3191	-136.493	39.3068
0.239	-116.373	42.4161	-135.923	39.4979
0.24	-117.701	42.4735	-135.38	39.6448
0.241	-118.907	42.4945	-134.867	39.7505
0.242	-120.01	42.4845	-134.386	39.8188
0.243	-121.029	42.4509	-133.937	39.8542
0.244	-121.981	42.4024	-133.524	39.8616
0.245	-122.882	42.3485	-133.146	39.8462
0.246	-123.746	42.2988	-132.806	39.8129
0.247	-124.586	42.2621	-132.505	39.7665
0.248	-125.41	42.246	-132.245	39.7116
0.249	-126.222	42.2557	-132.029	39.6524
0.25	-127.025	42.2941	-131.859	39.5927
0.251	-127.816	42.3617	-131.738	39.536
0.252	-128.588	42.4559	-131.67	39.4855
0.253	-129.33	42.5723	-131.659	39.4442
0.254	-130.028	42.7041	-131.708	39.4148
0.255	-130.667	42.8437	-131.821	39.3997
0.256	-131.226	42.9825	-132.003	39.4008
0.257	-131.685	43.1122	-132.255	39.4199
0.258	-132.022	43.2249	-132.582	39.4579
0.259	-132.217	43.3137	-132.984	39.5154
0.26	-132.249	43.3731	-133.462	39.5917
0.261	-132.1	43.399	-134.017	39.6859
0.262	-131.754	43.3888	-134.647	39.7956
0.263	-131.201	43.3411	-135.349	39.9179
0.264	-130.433	43.2559	-136.119	40.0493
0.265	-129.45	43.1338	-136.949	40.1855
0.266	-128.254	42.9763	-137.834	40.322
0.267	-126.856	42.7851	-138.763	40.4544
0.268	-125.272	42.5622	-139.726	40.5782
0.269	-123.524	42.3095	-140.711	40.6897
0.27	-121.641	42.0289	-141.704	40.7858
0.271	-119.654	41.7224	-142.692	40.8644
0.272	-117.603	41.3919	-143.659	40.9241
0.273	-115.528	41.0399	-144.591	40.9648
0.274	-113.472	40.6693	-145.471	40.987
0.275	-111.482	40.2835	-146.285	40.9922
0.276	-109.603	39.8871	-147.018	40.9823
0.277	-107.879	39.4857	-147.656	40.9593
0.278	-106.352	39.086	-148.187	40.9254
0.279	-105.061	38.6956	-148.598	40.8823
0.28	-104.038	38.3231	-148.881	40.8312
0.281	-103.311	37.9775	-149.028	40.7725
0.282	-102.9	37.6677	-149.033	40.7059
0.283	-102.817	37.4021	-148.894	40.63
0.284	-103.065	37.188	-148.61	40.5429
0.285	-103.637	37.0304	-148.183	40.4419
0.286	-104.52	36.932	-147.617	40.324
0.287	-105.687	36.8926	-146.92	40.1862
0.288	-107.108	36.9085	-146.099	40.0257
0.289	-108.739	36.9729	-145.167	39.8404
0.29	-110.531	37.0757	-144.136	39.6288
0.291	-112.43	37.2042	-143.022	39.3907
0.292	-114.375	37.3436	-141.839	39.1268
0.293	-116.301	37.4776	-140.607	38.8391
0.294	-118.141	37.5896	-139.341	38.531
0.295	-119.827	37.6631	-138.06	38.2067
0.296	-121.291	37.6829	-136.783	37.8714
0.297	-122.471	37.6359	-135.526	37.531
0.298	-123.304	37.5115	-134.306	37.1915
0.299	-123.735	37.3028	-133.139	36.859
0.3	-123.716	37.0072	-132.039	36.5392
0.301	-123.206	36.6266	-131.018	36.237
0.302	-122.174	36.1686	-130.086	35.9563
0.303	-120.597	35.6463	-129.252	35.6997
0.304	-118.463	35.079	-128.52	35.4682
0.305	-115.772	34.492	-127.896	35.2614
0.306	-112.532	33.9161	-127.379	35.0773
0.307	-108.761	33.3869	-126.967	34.9123
0.308	-104.49	32.943	-126.658	34.7617
0.309	-99.7554	32.6235	-126.445	34.6198
0.31	-94.6035	32.4646	-126.319	34.4801
0.311	-89.087	32.4965	-126.27	34.3357
0.312	-83.2645	32.7391	-126.287	34.1799
0.313	-77.1987	33.2002	-126.357	34.0064
0.314	-70.9553	33.8742	-126.465	33.8095
0.315	-64.6015	34.7427	-126.597	33.5848
0.316	-58.2043	35.7769	-126.737	33.3296
0.317	-51.8295	36.9408	-126.871	33.0425
0.318	-45.5398	38.1942	-126.983	32.7245
0.319	-39.394	39.4963	-127.059	32.3784
0.32	-33.4459	40.8072	-127.086	32.0094
0.321	-27.7431	42.0906	-127.051	31.6245
0.322	-22.3263	43.3143	-126.944	31.2325
0.323	-17.2289	44.4515	-126.755	30.8436
0.324	-12.4766	45.4804	-126.477	30.4688
0.325	-8.08706	46.3853	-126.105	30.1192
0.326	-4.07005	47.1556	-125.634	29.805
0.327	-0.42766	47.7858	-125.064	29.5349
0.328	2.84535	48.2755	-124.394	29.3151
0.329	5.76102	48.6286	-123.628	29.1486
0.33	8.3375	48.8525	-122.768	29.035
0.331	10.5983	48.958	-121.82	28.97
0.332	12.5715	48.9581	-120.792	28.946
0.333	14.2887	48.8679	-119.691	28.9524
0.334	15.784	48.7033	-118.526	28.9767
0.335	17.0937	48.4807	-117.306	29.0049
0.336	18.2543	48.2164	-116.043	29.0232
0.337	19.3025	47.9263	-114.745	29.0183
0.338	20.2742	47.6251	-113.422	28.9787
0.339	21.2035	47.3264	-112.082	28.8951
0.34	22.1222	47.0426	-110.736	28.761
0.341	23.0593	46.7848	-109.388	28.5729
0.342	24.0404	46.5627	-108.045	28.3305
0.343	25.0877	46.3849	-106.712	28.0363
0.344	26.2195	46.2589	-105.391	27.6959
0.345	27.45	46.1909	-104.083	27.317
0.346	28.7897	46.1859	-102.787	26.9094
0.347	30.2451	46.2475	-101.5	26.4839
0.348	31.8191	46.3777	-100.219	26.0521
0.349	33.5111	46.5768	-98.9376	25.6254
0.35	35.3174	46.8427	-97.6484	25.2144
0.351	37.2315	47.1713	-96.3431	24.8286
0.352	39.2447	47.556	-95.012	24.4756
0.353	41.3462	47.9883	-93.6451	24.1608
0.354	43.5237	48.4575	-92.2317	23.8877
0.355	45.7639	48.9513	-90.7613	23.658
0.356	48.0531	49.4565	-89.2233	23.4712
0.357	50.3771	49.9591	-87.6081	23.3259
0.358	52.7222	50.4455	-85.907	23.2194
0.359	55.0751	50.9025	-84.1124	23.1484
0.36	57.4236	51.3185	-82.2186	23.1094
0.361	59.7568	51.6831	-80.2218	23.0985
0.362	62.0654	51.9884	-78.1202	23.1115
0.363	64.3417	52.2284	-75.9145	23.144
0.364	66.5802	52.3996	-73.608	23.1911
0.365	68.7774	52.5007	-71.2066	23.2475
0.366	70.9321	52.5328	-68.7188	23.3068
0.367	73.0451	52.4989	-66.1558	23.3623
0.368	75.1197	52.4036	-63.5312	23.4064
0.369	77.1611	52.2531	-60.8611	23.4312
0.37	79.1768	52.0548	-58.1638	23.4284
0.371	81.1759	51.8169	-55.4594	23.39
0.372	83.1693	51.5481	-52.7693	23.3087
0.373	85.1691	51.2578	-50.1163	23.1782
0.374	87.1885	50.9558	-47.5237	22.9937
0.375	89.2414	50.6521	-45.0149	22.7527
0.376	91.3417	50.3571	-42.6132	22.4549
0.377	93.5033	50.0815	-40.341	22.1031
0.378	95.7394	49.836	-38.2191	21.7031
0.379	98.0619	49.6318	-36.2669	21.264
0.38	100.481	49.4795	-34.5011	20.7983
0.381	103.005	49.3893	-32.9356	20.3219
0.382	105.639	49.3703	-31.5815	19.8536
0.383	108.385	49.4298	-30.4458	19.4143
0.384	111.243	49.5727	-29.5321	19.0261
0.385	114.206	49.8005	-28.8397	18.711
0.386	117.266	50.1115	-28.3638	18.4883
0.387	120.41	50.4996	-28.0953	18.3733
0.388	123.619	50.9548	-28.0208	18.3751
0.389	126.871	51.4632	-28.123	18.4952
0.39	130.14	52.0075	-28.3804	18.7273
0.391	133.394	52.5676	-28.7682	19.0579
0.392	136.6	53.1217	-29.2581	19.4676
0.393	139.721	53.6471	-29.8191	19.9333
0.394	142.716	54.1215	-30.4178	20.4298
0.395	145.545	54.5236	-31.0193	20.9317
0.396	148.164	54.8344	-31.5872	21.4149
0.397	150.533	55.0379	-32.085	21.8571
0.398	152.609	55.1212	-32.4761	22.2393
0.399	154.353	55.0758	-32.7249	22.5455
0.4	155.73	54.8973	-32.7973	22.7635
0.401	156.706	54.5856	-32.6612	22.885
0.402	157.256	54.1451	-32.2875	22.9056
0.403	157.357	53.5839	-31.6503	22.8252
0.404	156.996	52.9141	-30.7275	22.6478
0.405	156.166	52.1507	-29.5015	22.3819
0.406	154.867	51.311	-27.9589	22.0398
0.407	153.109	50.4141	-26.0916	21.638
0.408	150.909	49.4797	-23.8963	21.197
0.409	148.294	48.5271	-21.3751	20.7401
0.41	145.298	47.5749	-18.5352	20.2933
0.411	141.964	46.6393	-15.3885	19.8836
0.412	138.339	45.734	-11.9523	19.5379
0.413	134.48	44.8697	-8.24791	19.2806
0.414	130.447	44.0536	-4.30119	19.1317
0.415	126.304	43.2896	-0.141525	19.1053
0.416	122.119	42.5784	4.19848	19.2075
0.417	117.959	41.9181	8.6836	19.4372
0.418	113.893	41.3051	13.2766	19.786
0.419	109.986	40.7341	17.939	20.2402
0.42	106.302	40.1994	22.6314	20.7828
0.421	102.898	39.6955	27.3147	21.3956
0.422	99.8273	39.2171	31.9504	22.0603
0.423	97.1337	38.7596	36.501	22.7605
0.424	94.8541	38.3192	40.9314	23.4814
0.425	93.0159	37.893	45.2084	24.2106
0.426	91.6369	37.4782	49.3024	24.9379
0.427	90.7247	37.0726	53.1866	25.6546
0.428	90.2769	36.6737	56.8383	26.3535
0.429	90.281	36.2788	60.2388	27.0279
0.43	90.7152	35.8846	63.3736	27.6719
0.431	91.5486	35.4873	66.2324	28.2793
0.432	92.7426	35.0827	68.8094	28.8439
0.433	94.2516	34.6663	71.103	29.3594
0.434	96.0247	34.2336	73.1159	29.8194
0.435	98.0069	33.7808	74.8546	30.2176
0.436	100.141	33.3046	76.329	30.5484
0.437	102.368	32.8036	77.5527	30.8069
0.438	104.631	32.2778	78.5418	30.9897
0.439	106.875	31.7294	79.3148	31.0952
0.44	109.049	31.1627	79.8922	31.1241
0.441	111.105	30.5848	80.2959	31.0796
0.442	113.006	30.0045	80.5485	30.9676
0.443	114.719	29.4328	80.673	30.797
0.444	116.22	28.8824	80.6924	30.5796
0.445	117.493	28.3663	80.6287	30.3298
0.446	118.534	27.8981	80.5031	30.0639
0.447	119.345	27.49	80.3352	29.8001
0.448	119.937	27.1526	80.1427	29.5569
0.449	120.332	26.8939	79.9412	29.3526
0.45	120.556	26.7182	79.7437	29.2038
0.451	120.643	26.6263	79.561	29.1246
0.452	120.632	26.6149	79.401	29.1254
0.453	120.567	26.6772	79.2688	29.2121
0.454	120.492	26.8034	79.1671	29.3859
0.455	120.454	26.9818	79.0958	29.6434
0.456	120.498	27.1989	79.0525	29.9768
0.457	120.667	27.441	79.0327	30.3752
0.458	121.001	27.6946	79.0298	30.8251
0.459	121.535	27.9471	79.0355	31.3115
0.46	122.298	28.187	79.0405	31.8191
0.461	123.309	28.4046	79.0344	32.3328
0.462	124.584	28.5917	79.0061	32.8383
0.463	126.128	28.7423	78.9446	33.3229
0.464	127.936	28.8518	78.839	33.7755
0.465	129.998	28.9179	78.6788	34.1868
0.466	132.292	28.9401	78.4548	34.5492
0.467	134.79	28.9196	78.1587	34.8572
0.468	137.459	28.8598	77.7839	35.1072
0.469	140.255	28.7659	77.3255	35.2973
0.47	143.132	28.6449	76.7807	35.4274
0.471	146.042	28.5056	76.1484	35.4994
0.472	148.931	28.3585	75.4303	35.5168
0.473	151.747	28.2154	74.6297	35.4847
0.474	154.436	28.089	73.7526	35.41
0.475	156.949	27.9923	72.8067	35.3009
0.476	159.237	27.9381	71.802	35.1671
0.477	161.259	27.9378	70.7501	35.0193
0.478	162.977	28.001	69.6642	34.8691
0.479	164.361	28.1344	68.5588	34.7281
0.48	165.388	28.3414	67.4493	34.608
0.481	166.042	28.6213	66.3518	34.5198
0.482	166.318	28.9702	65.2826	34.4731
0.483	166.217	29.3803	64.2579	34.4757
0.484	165.747	29.8412	63.2936	34.5331
0.485	164.926	30.3401	62.4044	34.6483
0.486	163.778	30.8634	61.6041	34.8213
0.487	162.334	31.397	60.9047	35.0496
0.488	160.631	31.9272	60.3164	35.3278
0.489	158.708	32.4419	59.8473	35.6485
0.49	156.611	32.9302	59.5029	36.0025
0.491	154.386	33.3835	59.2862	36.3795
0.492	152.08	33.7953	59.1975	36.7682
0.493	149.742	34.1611	59.2342	37.1575
0.494	147.418	34.4784	59.3907	37.5365
0.495	145.153	34.7463	59.6587	37.8948
0.496	142.989	34.9652	60.0271	38.223
0.497	140.964	35.1359	60.4821	38.5129
0.498	139.113	35.2599	61.0077	38.7574
0.499	137.464	35.3385	61.5854	38.9509
0.5	136.044	35.3725	62.1952	39.0889
0.501	134.871	35.3621	62.8153	39.1679
0.502	133.961	35.3072	63.4231	39.1858
0.503	133.322	35.2072	63.9952	39.1414
0.504	132.961	35.0613	64.5077	39.0341
0.505	132.878	34.8694	64.9374	38.8643
0.506	133.071	34.6326	65.2613	38.6325
0.507	133.535	34.3536	65.4579	38.34
0.508	134.26	34.038	65.5072	37.988
0.509	135.237	33.6944	65.391	37.5782
0.51	136.454	33.335	65.0937	37.1121
0.511	137.897	32.9762	64.6025	36.5916
0.512	139.554	32.6382	63.9075	36.0185
0.513	141.409	32.3441	63.0021	35.3951
0.514	143.45	32.1195	61.8833	34.724
0.515	145.661	31.9899	60.5516	34.0086
0.516	148.031	31.9795	59.0115	33.2529
0.517	150.544	32.1079	57.2707	32.4626
0.518	153.188	32.3883	55.3409	31.6445
0.519	155.949	32.8255	53.2371	30.8075
0.52	158.813	33.4153	50.9775	29.9624
0.521	161.767	34.1444	48.5833	29.1224
0.522	164.794	34.9915	46.0786	28.3028
0.523	167.878	35.9295	43.4894	27.5208
0.524	171.002	36.9272	40.8439	26.795
0.525	174.145	37.9519	38.1714	26.1444
0.526	177.288	38.9708	35.5025	25.5873
0.527	180.406	39.9533	32.8679	25.1395
0.528	183.474	40.8715	30.2986	24.8124
0.529	186.467	41.7016	27.8247	24.6121
0.53	189.356	42.4241	25.4757	24.5375
0.531	192.112	43.0243	23.2793	24.5805
0.532	194.706	43.4921	21.2615	24.7263
0.533	197.107	43.8223	19.4461	24.9545
0.534	199.287	44.0143	17.8541	25.2409
0.535	201.219	44.0715	16.5039	25.5595
0.536	202.875	44.001	15.4106	25.8839
0.537	204.234	43.8134	14.5861	26.1897
0.538	205.276	43.5218	14.0388	26.4548
0.539	205.986	43.1415	13.7739	26.6611
0.54	206.355	42.6892	13.793	26.7946
0.541	206.377	42.1828	14.0944	26.8459
0.542	206.055	41.6404	14.6731	26.8106
0.543	205.397	41.0801	15.521	26.6889
0.544	204.416	40.5198	16.6271	26.4858
0.545	203.135	39.9762	17.9778	26.2105
0.546	201.579	39.4654	19.5572	25.8763
0.547	199.784	39.0019	21.3469	25.4995
0.548	197.786	38.599	23.3271	25.0991
0.549	195.63	38.2685	25.4764	24.6956
0.55	193.362	38.0202	27.772	24.31
0.551	191.034	37.8623	30.1904	23.9623
0.552	188.696	37.8007	32.7076	23.6705
0.553	186.402	37.8388	35.299	23.4491
0.554	184.203	37.9774	37.9401	23.3085
0.555	182.148	38.2145	40.6067	23.2538
0.556	180.286	38.5449	43.2748	23.2853
0.557	178.659	38.9608	45.9213	23.3987
0.558	177.303	39.4514	48.5237	23.5858
0.559	176.251	40.0035	51.0604	23.8357
0.56	175.525	40.602	53.511	24.1364
0.561	175.143	41.2302	55.8562	24.4753
0.562	175.113	41.8709	58.0782	24.8405
0.563	175.435	42.5066	60.1602	25.2213
0.564	176.101	43.1203	62.0873	25.6086
0.565	177.095	43.6959	63.8458	25.995
0.566	178.393	44.2188	65.4235	26.375
0.567	179.965	44.6766	66.8101	26.7442
0.568	181.773	45.0587	67.9967	27.0999
0.569	183.778	45.3571	68.9762	27.4399
0.57	185.932	45.5661	69.7434	27.763
0.571	188.189	45.6827	70.2946	28.0683
0.572	190.497	45.7064	70.6282	28.355
0.573	192.809	45.639	70.7442	28.6226
0.574	195.075	45.4844	70.6448	28.8702
0.575	197.248	45.249	70.334	29.0971
0.576	199.288	44.9409	69.8176	29.3025
0.577	201.155	44.5699	69.1037	29.4857
0.578	202.818	44.1479	68.2021	29.6459
0.579	204.251	43.6878	67.1246	29.7827
0.58	205.433	43.2044	65.8849	29.896
0.581	206.353	42.7135	64.4983	29.9862
0.582	207.005	42.2321	62.9822	30.0539
0.583	207.391	41.778	61.3553	30.1007
0.584	207.519	41.3694	59.6378	30.1284
0.585	207.404	41.0244	57.8511	30.1397
0.586	207.066	40.76	56.018	30.1377
0.587	206.529	40.5916	54.1617	30.1257
0.588	205.821	40.5316	52.3062	30.1076
0.589	204.973	40.5889	50.4758	30.0871
0.59	204.018	40.7671	48.6948	30.0676
0.591	202.987	41.0648	46.9873	30.0523
0.592	201.913	41.4747	45.3767	30.0432
0.593	200.826	41.9838	43.8855	30.0415
0.594	199.753	42.5739	42.535	30.047
0.595	198.718	43.2225	41.3451	30.058
0.596	197.741	43.9038	40.3337	30.0714
0.597	196.835	44.5902	39.5168	30.0826
0.598	196.011	45.2532	38.9079	30.0857
0.599	195.271	45.8648	38.5181	30.0739
0.6	194.615	46.3985	38.3556	30.0401
0.601	194.036	46.8306	38.4259	29.9771
0.602	193.522	47.141	38.7313	29.8781
0.603	193.056	47.3137	39.2712	29.7379
0.604	192.62	47.3377	40.0419	29.5528
0.605	192.189	47.2076	41.0366	29.3213
0.606	191.739	46.9237	42.2456	29.0448
0.607	191.244	46.4925	43.6562	28.7273
0.608	190.677	45.9271	45.253	28.3764
0.609	190.013	45.2468	47.0182	28.0023
0.61	189.227	44.477	48.9318	27.6182
0.611	188.298	43.6489	50.9714	27.2392
0.612	187.208	42.7989	53.1134	26.882
0.613	185.942	41.9665	55.3325	26.5632
0.614	184.491	41.1935	57.6025	26.2983
0.615	182.85	40.5211	59.8966	26.1004
0.616	181.019	39.9869	62.1876	25.9784
0.617	179.004	39.6222	64.4485	25.9367
0.618	176.815	39.4491	66.6528	25.9739
0.619	174.467	39.4777	68.7747	26.0837
0.62	171.982	39.7059	70.7899	26.2549
0.621	169.382	40.1189	72.6753	26.473
0.622	166.696	40.6918	74.41	26.7212
0.623	163.953	41.3916	75.975	26.9823
0.624	161.185	42.1807	77.3539	27.2398
0.625	158.425	43.0197	78.5327	27.4792
0.626	155.705	43.8699	79.5005	27.6888
0.627	153.059	44.6955	80.2489	27.8604
0.628	150.517	45.4647	80.7729	27.9894
0.629	148.107	46.1509	81.0701	28.0747
0.63	145.856	46.733	81.1415	28.1189
0.631	143.785	47.1955	80.9907	28.1273
0.632	141.913	47.5287	80.6242	28.1077
0.633	140.253	47.7282	80.0511	28.0694
0.634	138.816	47.7947	79.2829	28.0223
0.635	137.605	47.7336	78.3331	27.9766
0.636	136.622	47.5544	77.2172	27.9413
0.637	135.862	47.2702	75.9521	27.9242
0.638	135.318	46.8968	74.5559	27.9313
0.639	134.976	46.452	73.0474	27.9667
0.64	134.823	45.9552	71.4459	28.0325
0.641	134.841	45.4259	69.7705	28.1294
0.642	135.008	44.8835	68.0403	28.2569
0.643	135.305	44.346	66.2732	28.4137
0.644	135.708	43.8297	64.4864	28.5986
0.645	136.195	43.3483	62.6956	28.8101
0.646	136.743	42.9124	60.915	29.0475
0.647	137.33	42.53	59.1569	29.3098
0.648	137.935	42.2056	57.4316	29.5964
0.649	138.541	41.9411	55.7474	29.9063
0.65	139.13	41.7363	54.1105	30.2375
0.651	139.687	41.5887	52.525	30.5871
0.652	140.201	41.4951	50.9932	30.9501
0.653	140.662	41.4514	49.5153	31.3199
0.654	141.062	41.4533	48.0903	31.6878
0.655	141.397	41.4966	46.7157	32.0433
0.656	141.665	41.5776	45.388	32.3742
0.657	141.864	41.6925	44.1032	32.6677
0.658	141.998	41.8378	42.857	32.9102
0.659	142.068	42.0097	41.6451	33.0889
0.66	142.08	42.2042	40.4641	33.1918
0.661	142.038	42.4163	39.3111	33.2091
0.662	141.948	42.6403	38.1848	33.1331
0.663	141.817	42.8694	37.0853	32.9594
0.664	141.652	43.096	36.0146	32.6868
0.665	141.458	43.3116	34.9767	32.318
0.666	141.242	43.5073	33.9778	31.8594
0.667	141.009	43.6742	33.0261	31.3213
0.668	140.765	43.8038	32.1321	30.7176
0.669	140.514	43.8883	31.3083	30.0655
0.67	140.259	43.9215	30.5686	29.3851
0.671	140.005	43.8989	29.9288	28.6985
0.672	139.755	43.818	29.4052	28.0294
0.673	139.51	43.6783	29.0149	27.4014
0.674	139.273	43.4821	28.7748	26.8376
0.675	139.047	43.2332	28.7014	26.3588
0.676	138.834	42.9379	28.8096	25.9826
0.677	138.635	42.6036	29.1126	25.7223
0.678	138.455	42.2393	29.6212	25.5864
0.679	138.296	41.8542	30.3426	25.5778
0.68	138.161	41.4577	31.2809	25.6947
0.681	138.055	41.0587	32.4355	25.9302
0.682	137.981	40.6651	33.8016	26.2743
0.683	137.946	40.2834	35.3695	26.7135
0.684	137.954	39.9187	37.1242	27.2328
0.685	138.011	39.5746	39.0461	27.8154
0.686	138.121	39.253	41.1102	28.4439
0.687	138.291	38.9547	43.2873	29.0999
0.688	138.524	38.6796	45.5434	29.765
0.689	138.825	38.4269	47.841	30.42
0.69	139.197	38.1959	50.1396	31.0459
0.691	139.641	37.9857	52.3962	31.6236
0.692	140.158	37.7956	54.5666	32.1344
0.693	140.747	37.6251	56.6059	32.5606
0.694	141.403	37.4738	58.4699	32.8854
0.695	142.123	37.3412	60.1162	33.0942
0.696	142.897	37.2259	61.5048	33.1748
0.697	143.716	37.1259	62.5996	33.1183
0.698	144.567	37.0378	63.369	32.9192
0.699	145.437	36.9569	63.7872	32.5767
0.7	146.308	36.8766	63.8346	32.0948
0.701	147.163	36.7894	63.4984	31.4827
0.702	147.981	36.6863	62.7733	30.7556
0.703	148.74	36.5579	61.6617	29.9343
0.704	149.418	36.3948	60.1739	29.0456
0.705	149.992	36.1886	58.3275	28.1217
0.706	150.44	35.9321	56.1479	27.1993
0.707	150.738	35.6211	53.6671	26.3184
0.708	150.865	35.254	50.9234	25.5196
0.709	150.801	34.8336	47.9605	24.8412
0.71	150.528	34.3666	44.8265	24.3152
0.711	150.029	33.8649	41.5725	23.9633
0.712	149.292	33.3447	38.2521	23.7938
0.713	148.308	32.8269	34.9194	23.8001
0.714	147.07	32.3362	31.6282	23.9621
0.715	145.578	31.8999	28.4305	24.2484
0.716	143.833	31.5463	25.3753	24.6209
0.717	141.843	31.3022	22.5076	25.0394
0.718	139.618	31.1912	19.8674	25.4648
0.719	137.175	31.2305	17.4887	25.8621
0.72	134.533	31.4293	15.3986	26.202
0.721	131.716	31.7877	13.6174	26.4621
0.722	128.753	32.2966	12.1577	26.6265
0.723	125.674	32.9383	11.0248	26.6864
0.724	122.514	33.6889	10.2164	26.639
0.725	119.308	34.5199	9.72317	26.4873
0.726	116.095	35.4006	9.52938	26.239
0.727	112.915	36.3003	9.61343	25.9058
0.728	109.805	37.1895	9.94884	25.5022
0.729	106.807	38.0413	10.5053	25.0448
0.73	103.958	38.8324	11.2495	24.5507
0.731	101.296	39.543	12.1469	24.037
0.732	98.853	40.1575	13.1623	23.5192
0.733	96.6619	40.6646	14.2613	23.011
0.734	94.7498	41.0569	15.4112	22.5232
0.735	93.1401	41.3309	16.5826	22.0634
0.736	91.8518	41.4867	17.7495	21.6362
0.737	90.8987	41.5281	18.8907	21.2435
0.738	90.2892	41.4614	19.99	20.8848
0.739	90.0264	41.296	21.0366	20.5583
0.74	90.108	41.0432	22.0254	20.2616
0.741	90.5259	40.7162	22.9569	19.9925
0.742	91.2668	40.3293	23.8368	19.7498
0.743	92.3123	39.8976	24.6755	19.5334
0.744	93.639	39.4362	25.4877	19.3446
0.745	95.2195	38.9601	26.2913	19.1858
0.746	97.0224	38.483	27.1064	19.0603
0.747	99.0131	38.0173	27.9544	18.9716
0.748	101.155	37.5737	28.8569	18.9226
0.749	103.408	37.1605	29.8343	18.9153
0.75	105.733	36.7838	30.9049	18.9497
0.751	108.091	36.4474	32.0836	19.0242
0.752	110.442	36.1529	33.3811	19.135
0.753	112.747	35.8998	34.803	19.2762
0.754	114.971	35.6862	36.3491	19.4407
0.755	117.082	35.5092	38.0129	19.6203
0.756	119.05	35.3653	39.7816	19.8064
0.757	120.851	35.2506	41.6356	19.9907
0.758	122.463	35.1617	43.5492	20.1657
0.759	123.873	35.0956	45.4909	20.3248
0.76	125.07	35.05	47.424	20.4634
0.761	126.05	35.0231	49.3076	20.5782
0.762	126.816	35.014	51.0979	20.6679
0.763	127.375	35.022	52.7491	20.7329
0.764	127.74	35.0465	54.2148	20.7752
0.765	127.929	35.0871	55.4501	20.7986
0.766	127.964	35.1428	56.4121	20.808
0.767	127.873	35.2121	57.062	20.8094
0.768	127.687	35.2927	57.3667	20.8094
0.769	127.437	35.3818	57.2994	20.8152
0.77	127.159	35.4757	56.8412	20.8339
0.771	126.89	35.5703	55.982	20.8722
0.772	126.664	35.6612	54.7211	20.9362
0.773	126.517	35.744	53.0678	21.0309
0.774	126.482	35.8148	51.0414	21.1599
0.775	126.59	35.8703	48.6709	21.3255
0.776	126.867	35.9083	45.9952	21.5282
0.777	127.334	35.9278	43.0616	21.7669
0.778	128.01	35.9291	39.9254	22.0392
0.779	128.904	35.914	36.6483	22.3411
0.78	130.021	35.8857	33.2969	22.6677
0.781	131.358	35.8483	29.9416	23.0131
0.782	132.907	35.807	26.6541	23.3709
0.783	134.652	35.7672	23.5058	23.7344
0.784	136.567	35.7345	20.5662	24.0963
0.785	138.625	35.714	17.9007	24.4497
0.786	140.789	35.71	15.5688	24.7875
0.787	143.016	35.7253	13.6226	25.1023
0.788	145.261	35.7614	12.1054	25.3873
0.789	147.474	35.8182	11.0502	25.6351
0.79	149.601	35.8935	10.479	25.8386
0.791	151.587	35.9839	10.402	25.9909
0.792	153.377	36.0847	10.8173	26.0852
0.793	154.916	36.1901	11.7109	26.1151
0.794	156.152	36.294	13.057	26.075
0.795	157.034	36.3901	14.8186	25.961
0.796	157.517	36.4726	16.9487	25.7706
0.797	157.563	36.5368	19.3912	25.5044
0.798	157.138	36.5788	22.0829	25.1661
0.799	156.217	36.5966	24.9546	24.764
0.8	154.784	36.5896	27.9335	24.3118
0.801	152.83	36.5591	30.9448	23.8293
0.802	150.358	36.5082	33.914	23.3429
0.803	147.379	36.4415	36.7688	22.8863
0.804	143.916	36.365	39.4408	22.4986
0.805	139.997	36.286	41.8677	22.2234
0.806	135.665	36.2122	43.9945	22.104
0.807	130.966	36.1515	45.7753	22.1789
0.808	125.959	36.1113	47.1742	22.4761
0.809	120.706	36.0981	48.1661	23.0079
0.81	115.275	36.1166	48.7373	23.7692
0.811	109.739	36.1694	48.8857	24.7381
0.812	104.175	36.2567	48.6203	25.8793
0.813	98.6586	36.3758	47.9614	27.1489
0.814	93.2669	36.5214	46.9392	28.4991
0.815	88.0745	36.6854	45.5929	29.8817
0.816	83.1526	36.8576	43.9694	31.2514
0.817	78.5674	37.0261	42.1218	32.5673
0.818	74.3789	37.1783	40.1077	33.7942
0.819	70.6391	37.3009	37.9874	34.9033
0.82	67.3915	37.3817	35.822	35.8731
0.821	64.6695	37.4099	33.6718	36.6888
0.822	62.4964	37.3767	31.5941	37.3432
0.823	60.8841	37.2768	29.6421	37.8363
0.824	59.8335	37.1081	27.8631	38.1748
0.825	59.3341	36.8731	26.2972	38.3718
0.826	59.3645	36.5786	24.9765	38.4459
0.827	59.8926	36.2361	23.9242	38.4204
0.828	60.8766	35.8617	23.1541	38.3216
0.829	62.2658	35.4755	22.6706	38.1773
0.83	64.0018	35.101	22.4687	38.0151
0.831	66.0199	34.7636	22.5345	37.86
0.832	68.2504	34.4889	22.8459	37.7335
0.833	70.6205	34.3007	23.3735	37.6511
0.834	73.0556	34.2189	24.0817	37.6219
0.835	75.4812	34.2572	24.9303	37.6483
0.836	77.8249	34.4219	25.8755	37.7262
0.837	80.0173	34.7106	26.8717	37.8462
0.838	81.9942	35.1128	27.8732	37.9954
0.839	83.6979	35.6105	28.8352	38.1591
0.84	85.0784	36.1803	29.7158	38.3225
0.841	86.0945	36.7951	30.4769	38.4728
0.842	86.7147	37.4267	31.0856	38.5999
0.843	86.9179	38.0474	31.5149	38.6977
0.844	86.6937	38.6322	31.7449	38.7645
0.845	86.0427	39.1593	31.7628	38.8025
0.846	84.976	39.6119	31.5636	38.8179
0.847	83.5153	39.9779	31.1496	38.8193
0.848	81.6918	40.2505	30.5306	38.8171
0.849	79.5458	40.4283	29.7233	38.8223
0.85	77.1249	40.5142	28.7503	38.8445
0.851	74.4835	40.5154	27.6397	38.8915
0.852	71.681	40.4424	26.4237	38.9677
0.853	68.78	40.3081	25.1377	39.0739
0.854	65.8453	40.1268	23.8189	39.2072
0.855	62.9416	39.913	22.5052	39.3612
0.856	60.1324	39.6805	21.2339	39.5267
0.857	57.478	39.4418	20.0405	39.6928
0.858	55.0342	39.2068	18.9577	39.8478
0.859	52.8508	38.983	18.0146	39.9804
0.86	50.9705	38.7754	17.2356	40.081
0.861	49.4278	38.5861	16.6401	40.1418
0.862	48.2481	38.4156	16.2418	40.158
0.863	47.4474	38.263	16.0487	40.1276
0.864	47.0317	38.1264	16.0632	40.0517
0.865	46.9972	38.0045	16.2821	39.9339
0.866	47.3302	37.8963	16.697	39.7801
0.867	48.0078	37.8019	17.295	39.5977
0.868	48.9987	37.7226	18.0591	39.3951
0.869	50.2639	37.6606	18.9696	39.1808
0.87	51.7578	37.619	20.0044	38.9629
0.871	53.4297	37.6008	21.1399	38.7484
0.872	55.2251	37.6091	22.3526	38.5434
0.873	57.0873	37.6455	23.6192	38.3523
0.874	58.9591	37.7105	24.9179	38.1786
0.875	60.7837	37.8027	26.2291	38.0247
0.876	62.5074	37.9191	27.5358	37.8927
0.877	64.08	38.0549	28.8242	37.7846
0.878	65.4568	38.2042	30.084	37.703
0.879	66.5996	38.3604	31.3086	37.6509
0.88	67.4778	38.5171	32.4949	37.6322
0.881	68.0693	38.6687	33.6431	37.6513
0.882	68.3608	38.8106	34.7566	37.7126
0.883	68.3484	38.9404	35.8413	37.82
0.884	68.0378	39.0575	36.9048	37.9762
0.885	67.4437	39.1634	37.9562	38.1816
0.886	66.5899	39.2613	39.0048	38.4336
0.887	65.5083	39.3557	40.0598	38.7264
0.888	64.2379	39.4518	41.1291	39.0505
0.889	62.8243	39.5547	42.2189	39.3929
0.89	61.3177	39.6689	43.3329	39.7373
0.891	59.7721	39.7973	44.4718	40.0652
0.892	58.2434	39.9409	45.6328	40.3566
0.893	56.7882	40.0988	46.8096	40.5912
0.894	55.4619	40.2682	47.9918	40.7493
0.895	54.3176	40.4448	49.1657	40.813
0.896	53.4043	40.6232	50.314	40.7673
0.897	52.7654	40.7982	51.4164	40.6006
0.898	52.4382	40.9653	52.4504	40.3057
0.899	52.4521	41.1215	53.3917	39.8802
0.9	52.8282	41.2663	54.2155	39.3266
0.901	53.5786	41.402	54.8968	38.6527
0.902	54.7063	41.5336	55.412	37.8716
0.903	56.2045	41.6691	55.74	37.001
0.904	58.0574	41.8187	55.8623	36.0632
0.905	60.2403	41.9938	55.7652	35.0839
0.906	62.7202	42.2063	55.4395	34.091
0.907	65.4569	42.4667	54.8821	33.114
0.908	68.4038	42.7833	54.0958	32.1813
0.909	71.5091	43.1609	53.0904	31.3191
0.91	74.7173	43.5998	51.8823	30.5492
0.911	77.9708	44.0954	50.4947	29.8872
0.912	81.2107	44.6385	48.957	29.3416
0.913	84.3791	45.2156	47.305	28.9128
0.914	87.4199	45.8101	45.5792	28.594
0.915	90.2806	46.403	43.8245	28.3723
0.916	92.9133	46.9749	42.0891	28.2307
0.917	95.2762	47.5067	40.4229	28.1504
0.918	97.334	47.9812	38.8762	28.1131
0.919	99.0591	48.3838	37.4986	28.1029
0.92	100.432	48.7034	36.3372	28.1078
0.921	101.442	48.9332	35.4352	28.1204
0.922	102.086	49.0704	34.8307	28.1384
0.923	102.37	49.1164	34.5552	28.1639
0.924	102.308	49.0769	34.6326	28.203
0.925	101.921	48.9611	35.0784	28.2643
0.926	101.237	48.7813	35.8988	28.3574
0.927	100.289	48.5519	37.0904	28.4915
0.928	99.1156	48.289	38.6398	28.6737
0.929	97.758	48.0093	40.524	28.9078
0.93	96.2599	47.7293	42.7106	29.1933
0.931	94.6658	47.4646	45.1584	29.5251
0.932	93.02	47.229	47.8186	29.894
0.933	91.3648	47.0342	50.6355	30.287
0.934	89.74	46.8896	53.5483	30.6889
0.935	88.1817	46.8019	56.4924	31.0831
0.936	86.721	46.7749	59.4011	31.4535
0.937	85.3838	46.8104	62.2074	31.7852
0.938	84.1899	46.9075	64.8458	32.0659
0.939	83.1528	47.0637	67.2537	32.2867
0.94	82.2795	47.2747	69.3737	32.4424
0.941	81.5706	47.5348	71.1546	32.5321
0.942	81.0203	47.8371	72.5532	32.5591
0.943	80.6173	48.174	73.5351	32.5304
0.944	80.345	48.5368	74.076	32.4567
0.945	80.1822	48.9165	74.1622	32.3513
0.946	80.1045	49.3033	73.7909	32.229
0.947	80.0845	49.6876	72.9705	32.1057
0.948	80.0934	50.0595	71.7201	31.9964
0.949	80.1019	50.4096	70.0693	31.915
0.95	80.0809	50.7289	68.0571	31.8723
0.951	80.0032	51.0096	65.7309	31.8761
0.952	79.8437	51.2446	63.1451	31.9303
0.953	79.5806	51.4288	60.3601	32.035
0.954	79.196	51.5581	57.4397	32.1867
0.955	78.6768	51.6306	54.4503	32.3793
0.956	78.0145	51.6458	51.4585	32.6047
0.957	77.206	51.6048	48.5296	32.8536
0.958	76.2533	51.5103	45.7257	33.1167
0.959	75.1638	51.366	43.1041	33.3855
0.96	73.9496	51.1767	40.7156	33.6523
0.961	72.6272	50.9473	38.6037	33.9113
0.962	71.2172	50.6833	36.8029	34.1582
0.963	69.7434	50.3898	35.3386	34.3903
0.964	68.232	50.0717	34.2257	34.6064
0.965	66.7109	49.7332	33.4691	34.8062
0.966	65.2087	49.3782	33.0636	34.99
0.967	63.7538	49.0097	32.9939	35.1583
0.968	62.3737	48.6306	33.2357	35.3117
0.969	61.094	48.2436	33.7562	35.4502
0.97	59.9375	47.8512	34.5157	35.5735
0.971	58.924	47.4564	35.4686	35.6806
0.972	58.0693	47.0626	36.565	35.7704
0.973	57.3849	46.6739	37.7521	35.8414
0.974	56.8778	46.2947	38.9764	35.8925
0.975	56.5502	45.9304	40.1849	35.923
0.976	56.3997	45.5863	41.327	35.9331
0.977	56.4195	45.2679	42.3557	35.9241
0.978	56.5982	44.98	43.2298	35.8986
0.979	56.921	44.727	43.9142	35.8606
0.98	57.3694	44.5116	44.3819	35.8153
0.981	57.9226	44.3355	44.6139	35.769
0.982	58.5576	44.1982	44.6006	35.7287
0.983	59.2501	44.0976	44.3414	35.7013
0.984	59.9756	44.0301	43.8451	35.6934
0.985	60.7096	43.9904	43.1295	35.7105
0.986	61.4287	43.9726	42.2208	35.7562
0.987	62.1112	43.9699	41.1527	35.8322
0.988	62.7376	43.976	39.9655	35.9376
0.989	63.2911	43.9847	38.7049	36.0689
0.99	63.7583	43.991	37.4203	36.2203
0.991	64.1291	43.9911	36.1636	36.3839
0.992	64.397	43.9825	34.9875	36.5505
0.993	64.5594	43.9645	33.9438	36.7103
0.994	64.6169	43.9373	33.0816	36.8538
0.995	64.574	43.9027	32.4463	36.9725
0.996	64.4378	43.863	32.0777	37.0598
0.997	64.2184	43.8212	32.0091	37.1123
0.998	63.9281	43.7798	32.2656	37.1297
[truncated: 2 more rows]

## Sheet: fig_3_e
time	freq	p_value
-1	4	0.809319
-1	5	0.681432
-1	6	0.449855
-1	7	0.276572
-1	8	0.934207
-1	9	0.612239
-1	10	0.89501
-1	11	0.828417
-1	12	0.919008
-1	13	0.717728
-0.999	4	0.817318
-0.999	5	0.683532
-0.999	6	0.449155
-0.999	7	0.276172
-0.999	8	0.875712
-0.999	9	0.613739
-0.999	10	0.918308
-0.999	11	0.833517
-0.999	12	0.915608
-0.999	13	0.79742
-0.998	4	0.824918
-0.998	5	0.686631
-0.998	6	0.448855
-0.998	7	0.276472
-0.998	8	0.843516
-0.998	9	0.617338
-0.998	10	0.929207
-0.998	11	0.837816
-0.998	12	0.914209
-0.998	13	0.80272
-0.997	4	0.835616
-0.997	5	0.689831
-0.997	6	0.448155
-0.997	7	0.276972
-0.997	8	0.820418
-0.997	9	0.620538
-0.997	10	0.933407
-0.997	11	0.843916
-0.997	12	0.913709
-0.997	13	0.781622
-0.996	4	0.844416
-0.996	5	0.692531
-0.996	6	0.448855
-0.996	7	0.276672
-0.996	8	0.80192
-0.996	9	0.623038
-0.996	10	0.936606
-0.996	11	0.847915
-0.996	12	0.913809
-0.996	13	0.735526
-0.995	4	0.851415
-0.995	5	0.694531
-0.995	6	0.448055
-0.995	7	0.277072
-0.995	8	0.789121
-0.995	9	0.628337
-0.995	10	0.939106
-0.995	11	0.852215
-0.995	12	0.915108
-0.995	13	0.630637
-0.994	4	0.857014
-0.994	5	0.69813
-0.994	6	0.447855
-0.994	7	0.277672
-0.994	8	0.776022
-0.994	9	0.634237
-0.994	10	0.939906
-0.994	11	0.856514
-0.994	12	0.916408
-0.994	13	0.576342
-0.993	4	0.862814
-0.993	5	0.70033
-0.993	6	0.447955
-0.993	7	0.278572
-0.993	8	0.765623
-0.993	9	0.641536
-0.993	10	0.941806
-0.993	11	0.860014
-0.993	12	0.918408
-0.993	13	0.569943
-0.992	4	0.866813
-0.992	5	0.70283
-0.992	6	0.446055
-0.992	7	0.279172
-0.992	8	0.760324
-0.992	9	0.649035
-0.992	10	0.944106
-0.992	11	0.864214
-0.992	12	0.921208
-0.992	13	0.593841
-0.991	4	0.871913
-0.991	5	0.705729
-0.991	6	0.445755
-0.991	7	0.279172
-0.991	8	0.756124
-0.991	9	0.658034
-0.991	10	0.947205
-0.991	11	0.868513
-0.991	12	0.924108
-0.991	13	0.641536
-0.99	4	0.876612
-0.99	5	0.708429
-0.99	6	0.444756
-0.99	7	0.279472
-0.99	8	0.750525
-0.99	9	0.667833
-0.99	10	0.950105
-0.99	11	0.870813
-0.99	12	0.925607
-0.99	13	0.717628
-0.989	4	0.879412
-0.989	5	0.711429
-0.989	6	0.443656
-0.989	7	0.279772
-0.989	8	0.747025
-0.989	9	0.678932
-0.989	10	0.953705
-0.989	11	0.872113
-0.989	12	0.928107
-0.989	13	0.771023
-0.988	4	0.882012
-0.988	5	0.715528
-0.988	6	0.441756
-0.988	7	0.279972
-0.988	8	0.745725
-0.988	9	0.691631
-0.988	10	0.956504
-0.988	11	0.874913
-0.988	12	0.930607
-0.988	13	0.810019
-0.987	4	0.885711
-0.987	5	0.718028
-0.987	6	0.440556
-0.987	7	0.280672
-0.987	8	0.744926
-0.987	9	0.705829
-0.987	10	0.959704
-0.987	11	0.876112
-0.987	12	0.933207
-0.987	13	0.835316
-0.986	4	0.889411
-0.986	5	0.722028
-0.986	6	0.438956
-0.986	7	0.281072
-0.986	8	0.744426
-0.986	9	0.721028
-0.986	10	0.963004
-0.986	11	0.878512
-0.986	12	0.934907
-0.986	13	0.856314
-0.985	4	0.892211
-0.985	5	0.725127
-0.985	6	0.437056
-0.985	7	0.281372
-0.985	8	0.744826
-0.985	9	0.735026
-0.985	10	0.965903
-0.985	11	0.880012
-0.985	12	0.937306
-0.985	13	0.877012
-0.984	4	0.89541
-0.984	5	0.728727
-0.984	6	0.435356
-0.984	7	0.281772
-0.984	8	0.745325
-0.984	9	0.749125
-0.984	10	0.969903
-0.984	11	0.881612
-0.984	12	0.939306
-0.984	13	0.894211
-0.983	4	0.89841
-0.983	5	0.731827
-0.983	6	0.431957
-0.983	7	0.282172
-0.983	8	0.745125
-0.983	9	0.762424
-0.983	10	0.971603
-0.983	11	0.883312
-0.983	12	0.940606
-0.983	13	0.907609
-0.982	4	0.90151
-0.982	5	0.735326
-0.982	6	0.428857
-0.982	7	0.282672
-0.982	8	0.746025
-0.982	9	0.775022
-0.982	10	0.972703
-0.982	11	0.884312
-0.982	12	0.941706
-0.982	13	0.921508
-0.981	4	0.90301
-0.981	5	0.738526
-0.981	6	0.426057
-0.981	7	0.283272
-0.981	8	0.745325
-0.981	9	0.786421
-0.981	10	0.973003
-0.981	11	0.885211
-0.981	12	0.942706
-0.981	13	0.930307
-0.98	4	0.906309
-0.98	5	0.741026
-0.98	6	0.422658
-0.98	7	0.284072
-0.98	8	0.745125
-0.98	9	0.79502
-0.98	10	0.973403
-0.98	11	0.885411
-0.98	12	0.944306
-0.98	13	0.938006
-0.979	4	0.908309
-0.979	5	0.744526
-0.979	6	0.417658
-0.979	7	0.284372
-0.979	8	0.743926
-0.979	9	0.80252
-0.979	10	0.971403
-0.979	11	0.885511
-0.979	12	0.945605
-0.979	13	0.945805
-0.978	4	0.910209
-0.978	5	0.746925
-0.978	6	0.411559
-0.978	7	0.284572
-0.978	8	0.742826
-0.978	9	0.805319
-0.978	10	0.967503
-0.978	11	0.884012
-0.978	12	0.946405
-0.978	13	0.951305
-0.977	4	0.911509
-0.977	5	0.749625
-0.977	6	0.405059
-0.977	7	0.284672
-0.977	8	0.741926
-0.977	9	0.807319
-0.977	10	0.961704
-0.977	11	0.882912
-0.977	12	0.947605
-0.977	13	0.957004
-0.976	4	0.912909
-0.976	5	0.753225
-0.976	6	0.39976
-0.976	7	0.283772
-0.976	8	0.738426
-0.976	9	0.806419
-0.976	10	0.951405
-0.976	11	0.882112
-0.976	12	0.947805
-0.976	13	0.962004
-0.975	4	0.913709
-0.975	5	0.757424
-0.975	6	0.392961
-0.975	7	0.283672
-0.975	8	0.737326
-0.975	9	0.80322
-0.975	10	0.938306
-0.975	11	0.881512
-0.975	12	0.948405
-0.975	13	0.967803
-0.974	4	0.915108
-0.974	5	0.759824
-0.974	6	0.385861
-0.974	7	0.284072
-0.974	8	0.735726
-0.974	9	0.79972
-0.974	10	0.925007
-0.974	11	0.880712
-0.974	12	0.948205
-0.974	13	0.971303
-0.973	4	0.916408
-0.973	5	0.763824
-0.973	6	0.378662
-0.973	7	0.284072
-0.973	8	0.733427
-0.973	9	0.793921
-0.973	10	0.907909
-0.973	11	0.878212
-0.973	12	0.947905
-0.973	13	0.973803
-0.972	4	0.917808
-0.972	5	0.766923
-0.972	6	0.371563
-0.972	7	0.285071
-0.972	8	0.729327
-0.972	9	0.786021
-0.972	10	0.887911
-0.972	11	0.875712
-0.972	12	0.948005
-0.972	13	0.976102
-0.971	4	0.918508
-0.971	5	0.771023
-0.971	6	0.363864
-0.971	7	0.285671
-0.971	8	0.725127
-0.971	9	0.779122
-0.971	10	0.865613
-0.971	11	0.873313
-0.971	12	0.947805
-0.971	13	0.977602
-0.97	4	0.918808
-0.97	5	0.773623
-0.97	6	0.356664
-0.97	7	0.285471
-0.97	8	0.720628
-0.97	9	0.769923
-0.97	10	0.841116
-0.97	11	0.868713
-0.97	12	0.947005
-0.97	13	0.979402
-0.969	4	0.918908
-0.969	5	0.776622
-0.969	6	0.349065
-0.969	7	0.285771
-0.969	8	0.716728
-0.969	9	0.761024
-0.969	10	0.812419
-0.969	11	0.865413
-0.969	12	0.947005
-0.969	13	0.980602
-0.968	4	0.919308
-0.968	5	0.779622
-0.968	6	0.340166
-0.968	7	0.285971
-0.968	8	0.712229
-0.968	9	0.752425
-0.968	10	0.781322
-0.968	11	0.860714
-0.968	12	0.946405
-0.968	13	0.981802
-0.967	4	0.919608
-0.967	5	0.782222
-0.967	6	0.331067
-0.967	7	0.286171
-0.967	8	0.707129
-0.967	9	0.743826
-0.967	10	0.746825
-0.967	11	0.856714
-0.967	12	0.945205
-0.967	13	0.982502
-0.966	4	0.919508
-0.966	5	0.785321
-0.966	6	0.322368
-0.966	7	0.286271
-0.966	8	0.70043
-0.966	9	0.734627
-0.966	10	0.707229
-0.966	11	0.849315
-0.966	12	0.945205
-0.966	13	0.983702
-0.965	4	0.919308
-0.965	5	0.788021
-0.965	6	0.314669
-0.965	7	0.285771
-0.965	8	0.693131
-0.965	9	0.723128
-0.965	10	0.647435
-0.965	11	0.838616
-0.965	12	0.943606
-0.965	13	0.984302
-0.964	4	0.919108
-0.964	5	0.790721
-0.964	6	0.30497
-0.964	7	0.285271
-0.964	8	0.686331
-0.964	9	0.713229
-0.964	10	0.607039
-0.964	11	0.826717
-0.964	12	0.941506
-0.964	13	0.984702
-0.963	4	0.918708
-0.963	5	0.792621
-0.963	6	0.29777
-0.963	7	0.285671
-0.963	8	0.678032
-0.963	9	0.69993
-0.963	10	0.574843
-0.963	11	0.808319
-0.963	12	0.938806
-0.963	13	0.985301
-0.962	4	0.918308
-0.962	5	0.79502
-0.962	6	0.290671
-0.962	7	0.285171
-0.962	8	0.672533
-0.962	9	0.689631
-0.962	10	0.549445
-0.962	11	0.779922
-0.962	12	0.936406
-0.962	13	0.985901
-0.961	4	0.917508
-0.961	5	0.79912
-0.961	6	0.282772
-0.961	7	0.284872
-0.961	8	0.664634
-0.961	9	0.678632
-0.961	10	0.530047
-0.961	11	0.735726
-0.961	12	0.934007
-0.961	13	0.986601
-0.96	4	0.916608
-0.96	5	0.79972
-0.96	6	0.277272
-0.96	7	0.285071
-0.96	8	0.658434
-0.96	9	0.665833
-0.96	10	0.512049
-0.96	11	0.661634
-0.96	12	0.930407
-0.96	13	0.987301
-0.959	4	0.915808
-0.959	5	0.80072
-0.959	6	0.271573
-0.959	7	0.285071
-0.959	8	0.650335
-0.959	9	0.654435
-0.959	10	0.49675
-0.959	11	0.552245
-0.959	12	0.927007
-0.959	13	0.987501
-0.958	4	0.915108
-0.958	5	0.80202
-0.958	6	0.265473
-0.958	7	0.285571
-0.958	8	0.645735
-0.958	9	0.642636
-0.958	10	0.483552
-0.958	11	0.480952
-0.958	12	0.922308
-0.958	13	0.987901
-0.957	4	0.914509
-0.957	5	0.80242
-0.957	6	0.261774
-0.957	7	0.285171
-0.957	8	0.641636
-0.957	9	0.630737
-0.957	10	0.471453
-0.957	11	0.427857
-0.957	12	0.917608
-0.957	13	0.988801
-0.956	4	0.914209
-0.956	5	0.80322
-0.956	6	0.256874
-0.956	7	0.284372
-0.956	8	0.639636
-0.956	9	0.619138
-0.956	10	0.457854
-0.956	11	0.384362
-0.956	12	0.912109
-0.956	13	0.989001
-0.955	4	0.913409
-0.955	5	0.80462
-0.955	6	0.253775
-0.955	7	0.283772
-0.955	8	0.636936
-0.955	9	0.609339
-0.955	10	0.447755
-0.955	11	0.352665
-0.955	12	0.907909
-0.955	13	0.989101
-0.954	4	0.912009
-0.954	5	0.805819
-0.954	6	0.251475
-0.954	7	0.282072
-0.954	8	0.635236
-0.954	9	0.59914
-0.954	10	0.436356
-0.954	11	0.329967
-0.954	12	0.90201
-0.954	13	0.989501
-0.953	4	0.911709
-0.953	5	0.806419
-0.953	6	0.249175
-0.953	7	0.280872
-0.953	8	0.635536
-0.953	9	0.587441
-0.953	10	0.424758
-0.953	11	0.311969
-0.953	12	0.89521
-0.953	13	0.989501
-0.952	4	0.910709
-0.952	5	0.808219
-0.952	6	0.248575
-0.952	7	0.280272
-0.952	8	0.637336
-0.952	9	0.577942
-0.952	10	0.415458
-0.952	11	0.29627
-0.952	12	0.888311
-0.952	13	0.989101
-0.951	4	0.908809
-0.951	5	0.808919
-0.951	6	0.246875
-0.951	7	0.279972
-0.951	8	0.638536
-0.951	9	0.567043
-0.951	10	0.40436
-0.951	11	0.283672
-0.951	12	0.881512
-0.951	13	0.989001
-0.95	4	0.907509
-0.95	5	0.809519
-0.95	6	0.247075
-0.95	7	0.279572
-0.95	8	0.640336
-0.95	9	0.557444
-0.95	10	0.394361
-0.95	11	0.272873
-0.95	12	0.876512
-0.95	13	0.989001
-0.949	4	0.906509
-0.949	5	0.810619
-0.949	6	0.247775
-0.949	7	0.278772
-0.949	8	0.641536
-0.949	9	0.548545
-0.949	10	0.384262
-0.949	11	0.263774
-0.949	12	0.872213
-0.949	13	0.989201
-0.948	4	0.90481
-0.948	5	0.813019
-0.948	6	0.248575
-0.948	7	0.279272
-0.948	8	0.644336
-0.948	9	0.538946
-0.948	10	0.372963
-0.948	11	0.256274
-0.948	12	0.869313
-0.948	13	0.989301
-0.947	4	0.90321
-0.947	5	0.814719
-0.947	6	0.248975
-0.947	7	0.279972
-0.947	8	0.646835
-0.947	9	0.530947
-0.947	10	0.363164
-0.947	11	0.249075
-0.947	12	0.866813
-0.947	13	0.989001
-0.946	4	0.90151
-0.946	5	0.817118
-0.946	6	0.248875
-0.946	7	0.281372
-0.946	8	0.650935
-0.946	9	0.520648
-0.946	10	0.352465
-0.946	11	0.241676
-0.946	12	0.865413
-0.946	13	0.989101
-0.945	4	0.89911
-0.945	5	0.818618
-0.945	6	0.248975
-0.945	7	0.282172
-0.945	8	0.651935
-0.945	9	0.511649
-0.945	10	0.344066
-0.945	11	0.235076
-0.945	12	0.863614
-0.945	13	0.988701
-0.944	4	0.89811
-0.944	5	0.820818
-0.944	6	0.249375
-0.944	7	0.283172
-0.944	8	0.654635
-0.944	9	0.50405
-0.944	10	0.334067
-0.944	11	0.228877
-0.944	12	0.862014
-0.944	13	0.988201
-0.943	4	0.89631
-0.943	5	0.822418
-0.943	6	0.248975
-0.943	7	0.283772
-0.943	8	0.656334
-0.943	9	0.49795
-0.943	10	0.322868
-0.943	11	0.224378
-0.943	12	0.859814
-0.943	13	0.988201
-0.942	4	0.894511
-0.942	5	0.826317
-0.942	6	0.249175
-0.942	7	0.285971
-0.942	8	0.658034
-0.942	9	0.488551
-0.942	10	0.314469
-0.942	11	0.218678
-0.942	12	0.857314
-0.942	13	0.988201
-0.941	4	0.892411
-0.941	5	0.829317
-0.941	6	0.248875
-0.941	7	0.287971
-0.941	8	0.659634
-0.941	9	0.481252
-0.941	10	0.305869
-0.941	11	0.213979
-0.941	12	0.855514
-0.941	13	0.988201
-0.94	4	0.890911
-0.94	5	0.833417
-0.94	6	0.249275
-0.94	7	0.289571
-0.94	8	0.662034
-0.94	9	0.473553
-0.94	10	0.29587
-0.94	11	0.208879
-0.94	12	0.851915
-0.94	13	0.987901
-0.939	4	0.888411
-0.939	5	0.836116
-0.939	6	0.249675
-0.939	7	0.291371
-0.939	8	0.664034
-0.939	9	0.464754
-0.939	10	0.287571
-0.939	11	0.20458
-0.939	12	0.848615
-0.939	13	0.987601
-0.938	4	0.887011
-0.938	5	0.839416
-0.938	6	0.250675
-0.938	7	0.294771
-0.938	8	0.666133
-0.938	9	0.458554
-0.938	10	0.279772
-0.938	11	0.20118
-0.938	12	0.845415
-0.938	13	0.986901
-0.937	4	0.884912
-0.937	5	0.844216
-0.937	6	0.250375
-0.937	7	0.29767
-0.937	8	0.668333
-0.937	9	0.449755
-0.937	10	0.275172
-0.937	11	0.19718
-0.937	12	0.842316
-0.937	13	0.987201
-0.936	4	0.883012
-0.936	5	0.848615
-0.936	6	0.250875
-0.936	7	0.30057
-0.936	8	0.670233
-0.936	9	0.443656
-0.936	10	0.268973
-0.936	11	0.19518
-0.936	12	0.839016
-0.936	13	0.987201
-0.935	4	0.881512
-0.935	5	0.854015
-0.935	6	0.250675
-0.935	7	0.30447
-0.935	8	0.672133
-0.935	9	0.436556
-0.935	10	0.265973
-0.935	11	0.192481
-0.935	12	0.835616
-0.935	13	0.987101
-0.934	4	0.879812
-0.934	5	0.860214
-0.934	6	0.249775
-0.934	7	0.308669
-0.934	8	0.674033
-0.934	9	0.429657
-0.934	10	0.264974
-0.934	11	0.189981
-0.934	12	0.832417
-0.934	13	0.986401
-0.933	4	0.876512
-0.933	5	0.863714
-0.933	6	0.250175
-0.933	7	0.312869
-0.933	8	0.678332
-0.933	9	0.422158
-0.933	10	0.266473
-0.933	11	0.188381
-0.933	12	0.829017
-0.933	13	0.985901
-0.932	4	0.874413
-0.932	5	0.868513
-0.932	6	0.250275
-0.932	7	0.316168
-0.932	8	0.680532
-0.932	9	0.415058
-0.932	10	0.267873
-0.932	11	0.186481
-0.932	12	0.825117
-0.932	13	0.985701
-0.931	4	0.872613
-0.931	5	0.873013
-0.931	6	0.250175
-0.931	7	0.319868
-0.931	8	0.682832
-0.931	9	0.408459
-0.931	10	0.275572
-0.931	11	0.184382
-0.931	12	0.822418
-0.931	13	0.984802
-0.93	4	0.870713
-0.93	5	0.876612
-0.93	6	0.249575
-0.93	7	0.324968
-0.93	8	0.686331
-0.93	9	0.40116
-0.93	10	0.283972
-0.93	11	0.182782
-0.93	12	0.818818
-0.93	13	0.984302
-0.929	4	0.869213
-0.929	5	0.880912
-0.929	6	0.249275
-0.929	7	0.329867
-0.929	8	0.690731
-0.929	9	0.392961
-0.929	10	0.290271
-0.929	11	0.180982
-0.929	12	0.815218
-0.929	13	0.983402
-0.928	4	0.865913
-0.928	5	0.883312
-0.928	6	0.248375
-0.928	7	0.336166
-0.928	8	0.69523
-0.928	9	0.386161
-0.928	10	0.294271
-0.928	11	0.180082
-0.928	12	0.813419
-0.928	13	0.982202
-0.927	4	0.864414
-0.927	5	0.887311
-0.927	6	0.246475
-0.927	7	0.341166
-0.927	8	0.69883
-0.927	9	0.379962
-0.927	10	0.293171
-0.927	11	0.178182
-0.927	12	0.810519
-0.927	13	0.981002
-0.926	4	0.862514
-0.926	5	0.890911
-0.926	6	0.245375
-0.926	7	0.345965
-0.926	8	0.70403
-0.926	9	0.372863
-0.926	10	0.288671
-0.926	11	0.177582
-0.926	12	0.807519
-0.926	13	0.980102
-0.925	4	0.859614
-0.925	5	0.894711
-0.925	6	0.244876
-0.925	7	0.352265
-0.925	8	0.708129
-0.925	9	0.365263
-0.925	10	0.282672
-0.925	11	0.176982
-0.925	12	0.807019
-0.925	13	0.979402
-0.924	4	0.857214
-0.924	5	0.89871
-0.924	6	0.243576
-0.924	7	0.357764
-0.924	8	0.712729
-0.924	9	0.358464
-0.924	10	0.276172
-0.924	11	0.176682
-0.924	12	0.806819
-0.924	13	0.977602
-0.923	4	0.854715
-0.923	5	0.90201
-0.923	6	0.242776
-0.923	7	0.363364
-0.923	8	0.716028
-0.923	9	0.351765
-0.923	10	0.267273
-0.923	11	0.177382
-0.923	12	0.806819
-0.923	13	0.976002
-0.922	4	0.852115
-0.922	5	0.905309
-0.922	6	0.243176
-0.922	7	0.368463
-0.922	8	0.719328
-0.922	9	0.345765
-0.922	10	0.258274
-0.922	11	0.176982
-0.922	12	0.805419
-0.922	13	0.974603
-0.921	4	0.849915
-0.921	5	0.910209
-0.921	6	0.242576
-0.921	7	0.374863
-0.921	8	0.718428
-0.921	9	0.339966
-0.921	10	0.244376
-0.921	11	0.176682
-0.921	12	0.80382
-0.921	13	0.972903
-0.92	4	0.848215
-0.92	5	0.912709
-0.92	6	0.241976
-0.92	7	0.382362
-0.92	8	0.716928
-0.92	9	0.333167
-0.92	10	0.231677
-0.92	11	0.177482
-0.92	12	0.80152
-0.92	13	0.972003
-0.919	4	0.845415
-0.919	5	0.915208
-0.919	6	0.242376
-0.919	7	0.392861
-0.919	8	0.714229
-0.919	9	0.327967
-0.919	10	0.219078
-0.919	11	0.178682
-0.919	12	0.79552
-0.919	13	0.971203
-0.918	4	0.843216
-0.918	5	0.919108
-0.918	6	0.242776
-0.918	7	0.406059
-0.918	8	0.709329
-0.918	9	0.322868
-0.918	10	0.208079
-0.918	11	0.179482
-0.918	12	0.790021
-0.918	13	0.969603
-0.917	4	0.841316
-0.917	5	0.922008
-0.917	6	0.241576
-0.917	7	0.424658
-0.917	8	0.70473
-0.917	9	0.316068
-0.917	10	0.19788
-0.917	11	0.181482
-0.917	12	0.782522
-0.917	13	0.969003
-0.916	4	0.839316
-0.916	5	0.926407
-0.916	6	0.241776
-0.916	7	0.449855
-0.916	8	0.70153
-0.916	9	0.310069
-0.916	10	0.187181
-0.916	11	0.183982
-0.916	12	0.774723
-0.916	13	0.967603
-0.915	4	0.837016
-0.915	5	0.929507
-0.915	6	0.240676
-0.915	7	0.477452
-0.915	8	0.69703
-0.915	9	0.30457
-0.915	10	0.180182
-0.915	11	0.186181
-0.915	12	0.766723
-0.915	13	0.965503
-0.914	4	0.834717
-0.914	5	0.932607
-0.914	6	0.239176
-0.914	7	0.506449
-0.914	8	0.693231
-0.914	9	0.30007
-0.914	10	0.173183
-0.914	11	0.189881
-0.914	12	0.759024
-0.914	13	0.963604
-0.913	4	0.831917
-0.913	5	0.935306
-0.913	6	0.236776
-0.913	7	0.537346
-0.913	8	0.689731
-0.913	9	0.294871
-0.913	10	0.166083
-0.913	11	0.193081
-0.913	12	0.751825
-0.913	13	0.959604
-0.912	4	0.830217
-0.912	5	0.938906
-0.912	6	0.233777
-0.912	7	0.563344
-0.912	8	0.685731
-0.912	9	0.290771
-0.912	10	0.160684
-0.912	11	0.19818
-0.912	12	0.746625
-0.912	13	0.955704
-0.911	4	0.827317
-0.911	5	0.941106
-0.911	6	0.228977
-0.911	7	0.582142
-0.911	8	0.682232
-0.911	9	0.284972
-0.911	10	0.155884
-0.911	11	0.20368
-0.911	12	0.740326
-0.911	13	0.951005
-0.91	4	0.825317
-0.91	5	0.943606
-0.91	6	0.223678
-0.91	7	0.59674
-0.91	8	0.679432
-0.91	9	0.281072
-0.91	10	0.151085
-0.91	11	0.210579
-0.91	12	0.732327
-0.91	13	0.945405
-0.909	4	0.823018
-0.909	5	0.946105
-0.909	6	0.217378
-0.909	7	0.608639
-0.909	8	0.679032
-0.909	9	0.276472
-0.909	10	0.147185
-0.909	11	0.217278
-0.909	12	0.728627
-0.909	13	0.939106
-0.908	4	0.820218
-0.908	5	0.948205
-0.908	6	0.212279
-0.908	7	0.619038
-0.908	8	0.676832
-0.908	9	0.272973
-0.908	10	0.143486
-0.908	11	0.227077
-0.908	12	0.725027
-0.908	13	0.930907
-0.907	4	0.817618
-0.907	5	0.950805
-0.907	6	0.208579
-0.907	7	0.627437
-0.907	8	0.673833
-0.907	9	0.270273
-0.907	10	0.140186
-0.907	11	0.238876
-0.907	12	0.721728
-0.907	13	0.919108
-0.906	4	0.815118
-0.906	5	0.953705
-0.906	6	0.205579
-0.906	7	0.634837
-0.906	8	0.672933
-0.906	9	0.264874
-0.906	10	0.137286
-0.906	11	0.254875
-0.906	12	0.721028
-0.906	13	0.90351
-0.905	4	0.812819
-0.905	5	0.956504
-0.905	6	0.205379
-0.905	7	0.643336
-0.905	8	0.671233
-0.905	9	0.261374
-0.905	10	0.134387
-0.905	11	0.271873
-0.905	12	0.720228
-0.905	13	0.882712
-0.904	4	0.810319
-0.904	5	0.958504
-0.904	6	0.207379
-0.904	7	0.648835
-0.904	8	0.671533
-0.904	9	0.257774
-0.904	10	0.130387
-0.904	11	0.292771
-0.904	12	0.721428
-0.904	13	0.856314
-0.903	4	0.808419
-0.903	5	0.961404
-0.903	6	0.210379
-0.903	7	0.651735
-0.903	8	0.671033
-0.903	9	0.255274
-0.903	10	0.127187
-0.903	11	0.309869
-0.903	12	0.726127
-0.903	13	0.825517
-0.902	4	0.806419
-0.902	5	0.963604
-0.902	6	0.216678
-0.902	7	0.656334
-0.902	8	0.670433
-0.902	9	0.252875
-0.902	10	0.124988
-0.902	11	0.329667
-0.902	12	0.730527
-0.902	13	0.787721
-0.901	4	0.80392
-0.901	5	0.966103
-0.901	6	0.223178
-0.901	7	0.660034
-0.901	8	0.670033
-0.901	9	0.250875
-0.901	10	0.121088
-0.901	11	0.351065
-0.901	12	0.735226
-0.901	13	0.755124
-0.9	4	0.80232
-0.9	5	0.968003
-0.9	6	0.232677
-0.9	7	0.664134
-0.9	8	0.669333
-0.9	9	0.248775
-0.9	10	0.119588
-0.9	11	0.370563
-0.9	12	0.742426
-0.9	13	0.725127
-0.899	4	0.80012
-0.899	5	0.970303
-0.899	6	0.239776
-0.899	7	0.667333
-0.899	8	0.668833
-0.899	9	0.246375
-0.899	10	0.116688
-0.899	11	0.391861
-0.899	12	0.749325
-0.899	13	0.69573
-0.898	4	0.79842
-0.898	5	0.972003
-0.898	6	0.251275
-0.898	7	0.671233
-0.898	8	0.667633
-0.898	9	0.243976
-0.898	10	0.113889
-0.898	11	0.414759
-0.898	12	0.758124
-0.898	13	0.668433
-0.897	4	0.79602
-0.897	5	0.973803
-0.897	6	0.258274
-0.897	7	0.674633
-0.897	8	0.667233
-0.897	9	0.241976
-0.897	10	0.110689
-0.897	11	0.442056
-0.897	12	0.767423
-0.897	13	0.638736
-0.896	4	0.792921
-0.896	5	0.975102
-0.896	6	0.265473
-0.896	7	0.677332
-0.896	8	0.666533
-0.896	9	0.240376
-0.896	10	0.108089
-0.896	11	0.471053
-0.896	12	0.772923
-0.896	13	0.60394
-0.895	4	0.791421
-0.895	5	0.976802
-0.895	6	0.269673
-0.895	7	0.680132
-0.895	8	0.666933
-0.895	9	0.238676
-0.895	10	0.106489
-0.895	11	0.50005
-0.895	12	0.784622
-0.895	13	0.559544
-0.894	4	0.789021
-0.894	5	0.978302
-0.894	6	0.274173
-0.894	7	0.681632
-0.894	8	0.666233
-0.894	9	0.236276
-0.894	10	0.10459
-0.894	11	0.534247
-0.894	12	0.808219
-0.894	13	0.532247
-0.893	4	0.787821
-0.893	5	0.979702
-0.893	6	0.277072
-0.893	7	0.684432
-0.893	8	0.666433
-0.893	9	0.235076
-0.893	10	0.10239
-0.893	11	0.575142
-0.893	12	0.787321
-0.893	13	0.511649
-0.892	4	0.786321
-0.892	5	0.981002
-0.892	6	0.275972
-0.892	7	0.686931
-0.892	8	0.667333
-0.892	9	0.233877
-0.892	10	0.10019
-0.892	11	0.634437
-0.892	12	0.770323
-0.892	13	0.49545
-0.891	4	0.784022
-0.891	5	0.981702
-0.891	6	0.272973
-0.891	7	0.689431
-0.891	8	0.667333
-0.891	9	0.233077
-0.891	10	0.0977902
-0.891	11	0.69683
-0.891	12	0.757524
-0.891	13	0.484152
-0.89	4	0.782422
-0.89	5	0.982602
-0.89	6	0.269473
-0.89	7	0.691131
-0.89	8	0.666933
-0.89	9	0.230977
-0.89	10	0.0946905
-0.89	11	0.737426
-0.89	12	0.745625
-0.89	13	0.473453
-0.889	4	0.780422
-0.889	5	0.984102
-0.889	6	0.265273
-0.889	7	0.692531
-0.889	8	0.667033
-0.889	9	0.230477
-0.889	10	0.0919908
-0.889	11	0.767423
-0.889	12	0.729427
-0.889	13	0.465553
-0.888	4	0.778422
-0.888	5	0.985001
-0.888	6	0.260074
-0.888	7	0.694331
-0.888	8	0.667233
-0.888	9	0.229577
-0.888	10	0.0892911
-0.888	11	0.793821
-0.888	12	0.714629
-0.888	13	0.459454
-0.887	4	0.776722
-0.887	5	0.986301
-0.887	6	0.254775
-0.887	7	0.694531
-0.887	8	0.668233
-0.887	9	0.228377
-0.887	10	0.0874913
-0.887	11	0.815518
-0.887	12	0.69553
-0.887	13	0.454455
-0.886	4	0.774323
-0.886	5	0.987101
-0.886	6	0.249575
-0.886	7	0.69583
-0.886	8	0.668933
-0.886	9	0.228677
-0.886	10	0.0847915
-0.886	11	0.833917
-0.886	12	0.670033
-0.886	13	0.449655
-0.885	4	0.772723
-0.885	5	0.988701
-0.885	6	0.245275
-0.885	7	0.69663
-0.885	8	0.669033
-0.885	9	0.227677
-0.885	10	0.0822918
-0.885	11	0.849215
-0.885	12	0.641736
-0.885	13	0.446855
-0.884	4	0.771523
-0.884	5	0.989701
-0.884	6	0.241676
-0.884	7	0.69773
-0.884	8	0.669833
-0.884	9	0.227377
-0.884	10	0.0792921
-0.884	11	0.863014
-0.884	12	0.626137
-0.884	13	0.445255
-0.883	4	0.770323
-0.883	5	0.990701
-0.883	6	0.236676
-0.883	7	0.69933
-0.883	8	0.669733
-0.883	9	0.228477
-0.883	10	0.0759924
-0.883	11	0.875812
-0.883	12	0.617238
-0.883	13	0.443556
-0.882	4	0.769223
-0.882	5	0.991401
-0.882	6	0.233977
-0.882	7	0.69903
-0.882	8	0.671233
-0.882	9	0.228077
-0.882	10	0.0741926
-0.882	11	0.887211
-0.882	12	0.614139
-0.882	13	0.442556
-0.881	4	0.767223
-0.881	5	0.992001
-0.881	6	0.229777
-0.881	7	0.69803
-0.881	8	0.672233
-0.881	9	0.228477
-0.881	10	0.0720928
-0.881	11	0.89711
-0.881	12	0.619038
-0.881	13	0.441156
-0.88	4	0.765423
-0.88	5	0.992501
-0.88	6	0.226677
-0.88	7	0.69863
-0.88	8	0.672733
-0.88	9	0.227977
-0.88	10	0.069693
-0.88	11	0.906309
-0.88	12	0.630037
-0.88	13	0.441656
-0.879	4	0.763924
-0.879	5	0.992601
-0.879	6	0.222778
-0.879	7	0.69893
-0.879	8	0.673933
-0.879	9	0.227177
-0.879	10	0.0683932
-0.879	11	0.914009
-0.879	12	0.647435
-0.879	13	0.441156
-0.878	4	0.762424
-0.878	5	0.993301
-0.878	6	0.219678
-0.878	7	0.69753
-0.878	8	0.675432
-0.878	9	0.228177
-0.878	10	0.0657934
-0.878	11	0.920608
-0.878	12	0.665133
-0.878	13	0.439556
-0.877	4	0.761024
-0.877	5	0.993401
-0.877	6	0.217478
-0.877	7	0.69703
-0.877	8	0.677732
-0.877	9	0.228277
-0.877	10	0.0632937
-0.877	11	0.927607
-0.877	12	0.678332
-0.877	13	0.439556
-0.876	4	0.759624
-0.876	5	0.993701
-0.876	6	0.215278
-0.876	7	0.69653
-0.876	8	0.679032
-0.876	9	0.229077
-0.876	10	0.0619938
-0.876	11	0.934807
-0.876	12	0.682332
-0.876	13	0.438756
-0.875	4	0.757924
-0.875	5	0.994501
-0.875	6	0.212579
-0.875	7	0.694831
-0.875	8	0.681532
-0.875	9	0.229677
-0.875	10	0.059994
-0.875	11	0.941906
-0.875	12	0.680932
-0.875	13	0.436556
-0.874	4	0.756724
-0.874	5	0.994901
-0.874	6	0.210379
-0.874	7	0.693831
-0.874	8	0.684732
-0.874	9	0.231077
-0.874	10	0.0585941
-0.874	11	0.946705
-0.874	12	0.677032
-0.874	13	0.435156
-0.873	4	0.754825
-0.873	5	0.9952
-0.873	6	0.208679
-0.873	7	0.692631
-0.873	8	0.687731
-0.873	9	0.231477
-0.873	10	0.0575942
-0.873	11	0.951905
-0.873	12	0.673333
-0.873	13	0.432157
-0.872	4	0.753625
-0.872	5	0.9959
-0.872	6	0.207479
-0.872	7	0.692231
-0.872	8	0.689931
-0.872	9	0.232477
-0.872	10	0.0561944
-0.872	11	0.956304
-0.872	12	0.669333
-0.872	13	0.429357
-0.871	4	0.752225
-0.871	5	0.9964
-0.871	6	0.206679
-0.871	7	0.688831
-0.871	8	0.694231
-0.871	9	0.232877
-0.871	10	0.0556944
-0.871	11	0.960204
-0.871	12	0.664934
-0.871	13	0.427657
-0.87	4	0.751525
-0.87	5	0.9965
-0.87	6	0.206079
-0.87	7	0.687331
-0.87	8	0.69683
-0.87	9	0.233977
-0.87	10	0.0555944
-0.87	11	0.962404
-0.87	12	0.657834
-0.87	13	0.425457
-0.869	4	0.750225
-0.869	5	0.9965
-0.869	6	0.20498
-0.869	7	0.687531
-0.869	8	0.69913
-0.869	9	0.234177
-0.869	10	0.0556944
-0.869	11	0.966003
-0.869	12	0.655034
-0.869	13	0.422958
-0.868	4	0.749325
-0.868	5	0.9971
-0.868	6	0.20438
-0.868	7	0.687031
-0.868	8	0.70233
-0.868	9	0.234977
-0.868	10	0.0555944
-0.868	11	0.968903
-0.868	12	0.654335
-0.868	13	0.422058
-0.867	4	0.748425
-0.867	5	0.997
-0.867	6	0.20438
-0.867	7	0.686431
-0.867	8	0.706829
-0.867	9	0.235476
-0.867	10	0.0554945
-0.867	11	0.971003
-0.867	12	0.653435
-0.867	13	0.420158
-0.866	4	0.747525
-0.866	5	0.9971
-0.866	6	0.20358
-0.866	7	0.686431
-0.866	8	0.709829
-0.866	9	0.235676
-0.866	10	0.0554945
-0.866	11	0.974003
-0.866	12	0.651335
-0.866	13	0.418158
-0.865	4	0.745725
-0.865	5	0.9971
-0.865	6	0.20278
-0.865	7	0.686431
-0.865	8	0.713229
-0.865	9	0.235776
-0.865	10	0.0558944
-0.865	11	0.975602
-0.865	12	0.650935
-0.865	13	0.416258
-0.864	4	0.745225
-0.864	5	0.997
-0.864	6	0.20318
-0.864	7	0.687331
-0.864	8	0.715428
-0.864	9	0.236476
-0.864	10	0.0563944
-0.864	11	0.975902
-0.864	12	0.650635
-0.864	13	0.412259
-0.863	4	0.744326
-0.863	5	0.9966
-0.863	6	0.20318
-0.863	7	0.688031
-0.863	8	0.718228
-0.863	9	0.237976
-0.863	10	0.0560944
-0.863	11	0.976202
-0.863	12	0.650835
-0.863	13	0.410259
-0.862	4	0.743626
-0.862	5	0.9962
-0.862	6	0.20368
-0.862	7	0.689831
-0.862	8	0.721328
-0.862	9	0.238276
-0.862	10	0.0563944
-0.862	11	0.974903
-0.862	12	0.652835
-0.862	13	0.409659
-0.861	4	0.742926
-0.861	5	0.9965
-0.861	6	0.20388
-0.861	7	0.689731
-0.861	8	0.724928
-0.861	9	0.238376
-0.861	10	0.0569943
-0.861	11	0.971903
-0.861	12	0.651635
-0.861	13	0.408359
-0.86	4	0.742826
-0.86	5	0.9965
-0.86	6	0.20408
-0.86	7	0.691031
-0.86	8	0.727427
-0.86	9	0.238876
-0.86	10	0.0566943
-0.86	11	0.966503
-0.86	12	0.651335
-0.86	13	0.407459
-0.859	4	0.742226
-0.859	5	0.9966
-0.859	6	0.20458
-0.859	7	0.692431
-0.859	8	0.731127
-0.859	9	0.239476
-0.859	10	0.0571943
-0.859	11	0.958604
-0.859	12	0.653635
-0.859	13	0.405759
-0.858	4	0.741626
-0.858	5	0.9964
-0.858	6	0.20438
-0.858	7	0.693431
-0.858	8	0.734727
-0.858	9	0.239776
-0.858	10	0.0584942
-0.858	11	0.946705
-0.858	12	0.654235
-0.858	13	0.40256
-0.857	4	0.741726
-0.857	5	0.9963
-0.857	6	0.20458
-0.857	7	0.69603
-0.857	8	0.736526
-0.857	9	0.239776
-0.857	10	0.0590941
-0.857	11	0.927007
-0.857	12	0.654335
-0.857	13	0.39996
-0.856	4	0.741526
-0.856	5	0.9962
-0.856	6	0.20498
-0.856	7	0.69743
-0.856	8	0.739426
-0.856	9	0.241076
-0.856	10	0.059694
-0.856	11	0.89871
-0.856	12	0.654635
-0.856	13	0.39736
-0.855	4	0.741226
-0.855	5	0.9959
-0.855	6	0.205579
-0.855	7	0.70023
-0.855	8	0.741726
-0.855	9	0.241276
-0.855	10	0.060494
-0.855	11	0.855714
-0.855	12	0.654635
-0.855	13	0.394761
-0.854	4	0.741226
-0.854	5	0.9959
-0.854	6	0.205379
-0.854	7	0.70073
-0.854	8	0.743226
-0.854	9	0.242176
-0.854	10	0.0621938
-0.854	11	0.779622
-0.854	12	0.655934
-0.854	13	0.392761
-0.853	4	0.741426
-0.853	5	0.9957
-0.853	6	0.205779
-0.853	7	0.70173
-0.853	8	0.742826
-0.853	9	0.241776
-0.853	10	0.0639936
-0.853	11	0.649935
-0.853	12	0.658034
-0.853	13	0.391961
-0.852	4	0.741826
-0.852	5	0.9952
-0.852	6	0.205179
-0.852	7	0.70403
-0.852	8	0.741126
-0.852	9	0.242776
-0.852	10	0.0653935
-0.852	11	0.570443
-0.852	12	0.658234
-0.852	13	0.391861
-0.851	4	0.741926
-0.851	5	0.9951
-0.851	6	0.205479
-0.851	7	0.706829
-0.851	8	0.739526
-0.851	9	0.244076
-0.851	10	0.0664934
-0.851	11	0.510949
-0.851	12	0.660234
-0.851	13	0.391161
-0.85	4	0.742126
-0.85	5	0.995
-0.85	6	0.205479
-0.85	7	0.708329
-0.85	8	0.738026
-0.85	9	0.243976
-0.85	10	0.0680932
-0.85	11	0.459254
-0.85	12	0.663334
-0.85	13	0.390261
-0.849	4	0.742826
-0.849	5	0.993801
-0.849	6	0.206179
-0.849	7	0.711329
-0.849	8	0.734727
-0.849	9	0.245175
-0.849	10	0.0677932
-0.849	11	0.413459
-0.849	12	0.665733
-0.849	13	0.389161
-0.848	4	0.743026
-0.848	5	0.993001
-0.848	6	0.207479
-0.848	7	0.712529
-0.848	8	0.728127
-0.848	9	0.245575
-0.848	10	0.069593
-0.848	11	0.375262
-0.848	12	0.670733
-0.848	13	0.387761
-0.847	4	0.742126
-0.847	5	0.992601
-0.847	6	0.207979
-0.847	7	0.713929
-0.847	8	0.724128
-0.847	9	0.245075
-0.847	10	0.0706929
-0.847	11	0.341966
-0.847	12	0.674633
-0.847	13	0.385861
-0.846	4	0.742926
-0.846	5	0.991901
-0.846	6	0.208279
-0.846	7	0.715828
-0.846	8	0.718828
-0.846	9	0.246175
-0.846	10	0.0724928
-0.846	11	0.310869
-0.846	12	0.677732
-0.846	13	0.384762
-0.845	4	0.744026
-0.845	5	0.991201
-0.845	6	0.209279
-0.845	7	0.717728
-0.845	8	0.713529
-0.845	9	0.246075
-0.845	10	0.0738926
-0.845	11	0.281072
-0.845	12	0.682232
-0.845	13	0.384362
-0.844	4	0.744426
-0.844	5	0.990801
-0.844	6	0.209279
-0.844	7	0.719528
-0.844	8	0.711329
-0.844	9	0.245875
-0.844	10	0.0745925
-0.844	11	0.256174
-0.844	12	0.686431
-0.844	13	0.382062
-0.843	4	0.744726
-0.843	5	0.989701
-0.843	6	0.209579
-0.843	7	0.722628
-0.843	8	0.711429
-0.843	9	0.244376
-0.843	10	0.0757924
-0.843	11	0.233077
-0.843	12	0.692031
-0.843	13	0.380062
-0.842	4	0.745725
-0.842	5	0.988801
-0.842	6	0.210079
-0.842	7	0.724828
-0.842	8	0.718328
-0.842	9	0.242676
-0.842	10	0.0766923
-0.842	11	0.213379
-0.842	12	0.69793
-0.842	13	0.379462
-0.841	4	0.746825
-0.841	5	0.987701
-0.841	6	0.210479
-0.841	7	0.727427
-0.841	8	0.725127
-0.841	9	0.241876
-0.841	10	0.0777922
-0.841	11	0.19528
-0.841	12	0.707529
-0.841	13	0.378062
-0.84	4	0.748125
-0.84	5	0.986501
-0.84	6	0.210879
-0.84	7	0.730927
-0.84	8	0.733127
-0.84	9	0.239076
-0.84	10	0.0784922
-0.84	11	0.180182
-0.84	12	0.714129
-0.84	13	0.378562
-0.839	4	0.749025
-0.839	5	0.985201
-0.839	6	0.210879
-0.839	7	0.734727
-0.839	8	0.741826
-0.839	9	0.234377
-0.839	10	0.0785921
-0.839	11	0.168683
-0.839	12	0.723228
-0.839	13	0.377562
-0.838	4	0.749725
-0.838	5	0.983702
-0.838	6	0.211079
-0.838	7	0.738126
-0.838	8	0.750525
-0.838	9	0.228177
-0.838	10	0.079692
-0.838	11	0.158384
-0.838	12	0.731827
-0.838	13	0.378362
-0.837	4	0.750425
-0.837	5	0.982002
-0.837	6	0.211079
-0.837	7	0.741826
-0.837	8	0.758324
-0.837	9	0.220278
-0.837	10	0.0790921
-0.837	11	0.149985
-0.837	12	0.740226
-0.837	13	0.378962
-0.836	4	0.751725
-0.836	5	0.980602
-0.836	6	0.210979
-0.836	7	0.744926
-0.836	8	0.766023
-0.836	9	0.211179
-0.836	10	0.0771923
-0.836	11	0.143286
-0.836	12	0.750525
-0.836	13	0.377762
-0.835	4	0.752325
-0.835	5	0.978702
-0.835	6	0.211279
-0.835	7	0.748425
-0.835	8	0.772123
-0.835	9	0.20298
-0.835	10	0.0766923
-0.835	11	0.136786
-0.835	12	0.757524
-0.835	13	0.378762
-0.834	4	0.753725
-0.834	5	0.976602
-0.834	6	0.211679
-0.834	7	0.749725
-0.834	8	0.780222
-0.834	9	0.193381
-0.834	10	0.0741926
-0.834	11	0.132487
-0.834	12	0.767523
-0.834	13	0.379162
-0.833	4	0.754225
-0.833	5	0.973903
-0.833	6	0.211679
-0.833	7	0.753225
-0.833	8	0.786321
-0.833	9	0.183982
-0.833	10	0.0733927
-0.833	11	0.129687
-0.833	12	0.774523
-0.833	13	0.382262
-0.832	4	0.756224
-0.832	5	0.969903
-0.832	6	0.211979
-0.832	7	0.757124
-0.832	8	0.791221
-0.832	9	0.177882
-0.832	10	0.0716928
-0.832	11	0.125987
-0.832	12	0.779122
-0.832	13	0.383462
-0.831	4	0.757624
-0.831	5	0.965903
-0.831	6	0.212079
-0.831	7	0.760124
-0.831	8	0.79602
-0.831	9	0.175682
-0.831	10	0.070493
-0.831	11	0.123088
-0.831	12	0.782822
-0.831	13	0.385061
-0.83	4	0.759524
-0.83	5	0.960204
-0.83	6	0.212479
-0.83	7	0.764124
-0.83	8	0.80072
-0.83	9	0.178282
-0.83	10	0.0681932
-0.83	11	0.120288
-0.83	12	0.780722
-0.83	13	0.387561
-0.829	4	0.761124
-0.829	5	0.955004
-0.829	6	0.212179
-0.829	7	0.769123
-0.829	8	0.80452
-0.829	9	0.186981
-0.829	10	0.0674933
-0.829	11	0.118388
-0.829	12	0.773823
-0.829	13	0.387561
-0.828	4	0.761824
-0.828	5	0.947505
-0.828	6	0.211579
-0.828	7	0.773023
-0.828	8	0.809419
-0.828	9	0.19878
-0.828	10	0.0662934
-0.828	11	0.117488
-0.828	12	0.763124
-0.828	13	0.390461
-0.827	4	0.763724
-0.827	5	0.940706
-0.827	6	0.211579
-0.827	7	0.776922
-0.827	8	0.812419
-0.827	9	0.207279
-0.827	10	0.0650935
-0.827	11	0.117188
-0.827	12	0.744626
-0.827	13	0.392261
-0.826	4	0.765423
-0.826	5	0.932207
-0.826	6	0.211279
-0.826	7	0.780622
-0.826	8	0.815518
-0.826	9	0.212279
-0.826	10	0.0643936
-0.826	11	0.115588
-0.826	12	0.721928
-0.826	13	0.39596
-0.825	4	0.767323
-0.825	5	0.924008
-0.825	6	0.211179
-0.825	7	0.786421
-0.825	8	0.816618
-0.825	9	0.215478
-0.825	10	0.0635936
-0.825	11	0.114289
-0.825	12	0.691931
-0.825	13	0.39866
-0.824	4	0.768923
-0.824	5	0.915508
-0.824	6	0.210679
-0.824	7	0.791221
-0.824	8	0.819018
-0.824	9	0.216578
-0.824	10	0.0632937
-0.824	11	0.113789
-0.824	12	0.660334
-0.824	13	0.40256
-0.823	4	0.770923
-0.823	5	0.908109
-0.823	6	0.210679
-0.823	7	0.79692
-0.823	8	0.821218
-0.823	9	0.216778
-0.823	10	0.0630937
-0.823	11	0.111989
-0.823	12	0.626937
-0.823	13	0.407459
-0.822	4	0.773923
-0.822	5	0.905609
-0.822	6	0.210179
-0.822	7	0.80142
-0.822	8	0.824118
-0.822	9	0.215278
-0.822	10	0.0633937
-0.822	11	0.112489
-0.822	12	0.590641
-0.822	13	0.411459
-0.821	4	0.777022
-0.821	5	0.90301
-0.821	6	0.210179
-0.821	7	0.807519
-0.821	8	0.824618
-0.821	9	0.212979
-0.821	10	0.0630937
-0.821	11	0.112189
-0.821	12	0.550845
-0.821	13	0.416258
-0.82	4	0.778122
-0.82	5	0.90391
-0.82	6	0.209979
-0.82	7	0.813519
-0.82	8	0.824818
-0.82	9	0.210179
-0.82	10	0.0632937
-0.82	11	0.112589
-0.82	12	0.511549
-0.82	13	0.422458
-0.819	4	0.780022
-0.819	5	0.907509
-0.819	6	0.209379
-0.819	7	0.818618
-0.819	8	0.825217
-0.819	9	0.208679
-0.819	10	0.0638936
-0.819	11	0.112289
-0.819	12	0.473653
-0.819	13	0.427257
-0.818	4	0.781522
-0.818	5	0.910709
-0.818	6	0.208379
-0.818	7	0.823318
-0.818	8	0.824618
-0.818	9	0.207879
-0.818	10	0.0640936
-0.818	11	0.112589
-0.818	12	0.438756
-0.818	13	0.434357
-0.817	4	0.784322
-0.817	5	0.913309
-0.817	6	0.208079
-0.817	7	0.827317
-0.817	8	0.824618
-0.817	9	0.206979
-0.817	10	0.0650935
-0.817	11	0.112889
-0.817	12	0.412759
-0.817	13	0.441156
-0.816	4	0.786121
-0.816	5	0.917208
-0.816	6	0.207379
-0.816	7	0.831517
-0.816	8	0.825517
-0.816	9	0.205679
-0.816	10	0.0659934
-0.816	11	0.112889
-0.816	12	0.390261
-0.816	13	0.447655
-0.815	4	0.788421
-0.815	5	0.919408
-0.815	6	0.207279
-0.815	7	0.834817
-0.815	8	0.824718
-0.815	9	0.20328
-0.815	10	0.0668933
-0.815	11	0.111989
-0.815	12	0.373663
-0.815	13	0.456754
-0.814	4	0.790621
-0.814	5	0.922008
-0.814	6	0.206679
-0.814	7	0.837416
-0.814	8	0.823318
-0.814	9	0.20188
-0.814	10	0.0682932
-0.814	11	0.111489
-0.814	12	0.358964
-0.814	13	0.465553
-0.813	4	0.792821
-0.813	5	0.923708
-0.813	6	0.206279
-0.813	7	0.841516
-0.813	8	0.821018
-0.813	9	0.20118
-0.813	10	0.0687931
-0.813	11	0.111789
-0.813	12	0.348265
-0.813	13	0.475052
-0.812	4	0.79622
-0.812	5	0.926207
-0.812	6	0.205879
-0.812	7	0.843816
-0.812	8	0.820718
-0.812	9	0.20098
-0.812	10	0.0691931
-0.812	11	0.111889
-0.812	12	0.338066
-0.812	13	0.484852
-0.811	4	0.79832
-0.811	5	0.927707
-0.811	6	0.205079
-0.811	7	0.847215
-0.811	8	0.819218
-0.811	9	0.19988
-0.811	10	0.0669933
-0.811	11	0.111489
-0.811	12	0.329767
-0.811	13	0.49585
-0.81	4	0.80012
-0.81	5	0.929707
-0.81	6	0.205079
-0.81	7	0.848915
-0.81	8	0.817118
-0.81	9	0.20008
-0.81	10	0.0771923
-0.81	11	0.111889
-0.81	12	0.322768
-0.81	13	0.506949
-0.809	4	0.80342
-0.809	5	0.931207
-0.809	6	0.20468
-0.809	7	0.852215
-0.809	8	0.814719
-0.809	9	0.20028
-0.809	10	0.0988901
-0.809	11	0.112189
-0.809	12	0.313869
-0.809	13	0.515948
-0.808	4	0.806119
-0.808	5	0.932607
-0.808	6	0.20438
-0.808	7	0.853715
-0.808	8	0.812719
-0.808	9	0.20168
-0.808	10	0.109289
-0.808	11	0.112389
-0.808	12	0.30367
-0.808	13	0.528547
-0.807	4	0.807919
-0.807	5	0.934307
-0.807	6	0.20358
-0.807	7	0.857214
-0.807	8	0.810319
-0.807	9	0.20338
-0.807	10	0.118688
-0.807	11	0.112889
-0.807	12	0.29627
-0.807	13	0.540346
-0.806	4	0.809519
-0.806	5	0.935106
-0.806	6	0.20318
-0.806	7	0.858914
-0.806	8	0.807319
-0.806	9	0.20448
-0.806	10	0.127587
-0.806	11	0.113989
-0.806	12	0.288071
-0.806	13	0.551645
-0.805	4	0.812319
-0.805	5	0.937006
-0.805	6	0.20248
-0.805	7	0.862114
-0.805	8	0.80492
-0.805	9	0.20498
-0.805	10	0.134887
-0.805	11	0.114589
-0.805	12	0.281372
-0.805	13	0.563144
-0.804	4	0.814619
-0.804	5	0.938806
-0.804	6	0.20168
-0.804	7	0.864114
-0.804	8	0.79982
-0.804	9	0.207279
-0.804	10	0.141886
-0.804	11	0.115288
-0.804	12	0.272673
-0.804	13	0.573843
-0.803	4	0.816618
-0.803	5	0.939806
-0.803	6	0.20138
-0.803	7	0.864614
-0.803	8	0.79542
-0.803	9	0.208379
-0.803	10	0.149985
-0.803	11	0.116788
-0.803	12	0.266973
-0.803	13	0.581742
-0.802	4	0.819818
-0.802	5	0.940406
-0.802	6	0.19998
-0.802	7	0.866313
-0.802	8	0.790521
-0.802	9	0.210579
-0.802	10	0.156384
-0.802	11	0.117788
-0.802	12	0.262074
-0.802	13	0.589741
-0.801	4	0.822718
-0.801	5	0.940806
-0.801	6	0.19908
-0.801	7	0.869113
-0.801	8	0.785521
-0.801	9	0.211679
-0.801	10	0.164684
-0.801	11	0.118788
-0.801	12	0.256374
[truncated: 18,011 more rows]

## Sheet: fig_3_f
phase_8hz_at_minus_256_ms	perceived_mov_time
-2.58104	early
-2.13894	early
0.146895	early
1.19802	early
-0.501163	early
1.35582	early
1.75361	early
2.70371	early
1.72093	early
-2.84069	early
1.93957	early
2.56661	early
2.31825	early
0.482782	early
1.88862	early
0.925078	early
-1.83526	early
1.50338	early
2.84127	early
1.84343	early
1.3903	early
-2.45307	early
3.00935	early
0.444389	early
2.42246	early
2.92362	early
0.943459	early
2.48425	early
0.733769	early
-0.315439	early
-0.331764	early
1.87987	early
-2.60825	late
0.626566	late
-2.56301	late
2.71587	late
-0.945998	late
-2.88501	late
-1.31191	late
2.08878	late
0.00661144	late
1.67901	late
-0.682909	late
2.3459	late
0.329326	late
2.73807	late
3.0567	late
-2.03523	late
-1.26771	late
-1.74841	late
2.43079	late
-1.78428	late
0.797436	late
-1.04363	late
-2.85262	late
-0.824586	late
-1.2506	late
-1.915	late
-1.15659	late
0.107416	late
-1.52375	late

## Sheet: fig_4_a
time	high_agency_exp_1	low_agency_exp_1	high_agency_exp_2	low_agency_exp_2
-1	0.842882	-1.21337	0.548998	1.73402
-0.998	0.890515	-1.24485	0.303751	1.36469
-0.996	0.932704	-1.26795	0.0492292	1.00405
-0.994	0.97002	-1.28289	-0.212876	0.655445
-0.992	1.00303	-1.28996	-0.48073	0.32184
-0.99	1.03229	-1.28949	-0.752369	0.00583443
-0.988	1.05832	-1.28183	-1.02571	-0.290363
-0.986	1.08159	-1.2674	-1.29856	-0.564946
-0.984	1.10253	-1.24661	-1.56866	-0.816518
-0.982	1.12148	-1.21989	-1.83365	-1.04409
-0.98	1.13871	-1.18767	-2.09117	-1.24706
-0.978	1.15444	-1.15036	-2.33879	-1.42521
-0.976	1.16875	-1.10839	-2.57411	-1.57872
-0.974	1.18169	-1.06212	-2.79475	-1.70806
-0.972	1.19318	-1.01192	-2.99837	-1.81405
-0.97	1.20307	-0.958122	-3.18271	-1.89776
-0.968	1.21113	-0.901005	-3.34561	-1.96053
-0.966	1.21704	-0.840822	-3.48504	-2.00389
-0.964	1.22043	-0.777781	-3.59913	-2.02954
-0.962	1.22086	-0.712054	-3.68618	-2.0393
-0.96	1.21784	-0.643769	-3.74469	-2.03507
-0.958	1.21085	-0.57302	-3.77339	-2.0188
-0.956	1.19934	-0.499868	-3.77126	-1.99243
-0.954	1.18277	-0.424344	-3.73754	-1.95787
-0.952	1.16057	-0.346456	-3.67175	-1.91694
-0.95	1.13221	-0.266198	-3.57371	-1.87138
-0.948	1.0972	-0.183552	-3.44355	-1.82277
-0.946	1.05508	-0.0984995	-3.28171	-1.77252
-0.944	1.00547	-0.0110287	-3.08896	-1.72188
-0.942	0.948046	0.0788567	-2.86637	-1.67188
-0.94	0.882588	0.171129	-2.61535	-1.62332
-0.938	0.808962	0.265728	-2.33762	-1.57681
-0.936	0.727141	0.362554	-2.03521	-1.5327
-0.934	0.637213	0.461457	-1.71043	-1.49113
-0.932	0.539384	0.562233	-1.36587	-1.45202
-0.93	0.433982	0.664616	-1.00437	-1.41509
-0.928	0.321459	0.768271	-0.629009	-1.37984
-0.926	0.202391	0.872795	-0.243067	-1.34563
-0.924	0.0774731	0.977708	0.150009	-1.31165
-0.922	-0.052481	1.08245	0.546628	-1.27697
-0.92	-0.186549	1.18641	0.943093	-1.24056
-0.918	-0.323709	1.28885	1.33564	-1.20134
-0.916	-0.462846	1.38902	1.72048	-1.15816
-0.914	-0.602767	1.48607	2.09384	-1.10991
-0.912	-0.742215	1.5791	2.45198	-1.05549
-0.91	-0.879882	1.66714	2.79127	-0.993851
-0.908	-1.01443	1.74921	3.10822	-0.924061
-0.906	-1.14449	1.82426	3.3995	-0.845297
-0.904	-1.2687	1.89124	3.662	-0.75689
-0.902	-1.38573	1.9491	3.89288	-0.658344
-0.9	-1.49427	1.99678	4.08955	-0.549361
-0.898	-1.59306	2.03326	4.24977	-0.429855
-0.896	-1.68091	2.05753	4.37164	-0.299967
-0.894	-1.75674	2.06866	4.45365	-0.160075
-0.892	-1.81955	2.06578	4.49465	-0.0108014
-0.89	-1.86845	2.0481	4.49395	0.146992
-0.888	-1.9027	2.01495	4.45125	0.312205
-0.886	-1.92169	1.96576	4.36672	0.483507
-0.884	-1.92497	1.90009	4.24095	0.65935
-0.882	-1.91223	1.81766	4.07498	0.837991
-0.88	-1.88334	1.71834	3.87027	1.01751
-0.878	-1.83834	1.60215	3.62871	1.19583
-0.876	-1.77744	1.46932	3.3526	1.37076
-0.874	-1.70099	1.32023	3.04462	1.54001
-0.872	-1.60955	1.15546	2.70779	1.70125
-0.87	-1.50381	0.975787	2.34547	1.85211
-0.868	-1.38463	0.78216	1.9613	1.99026
-0.866	-1.25301	0.575724	1.5592	2.11342
-0.864	-1.1101	0.357806	1.14326	2.21941
-0.862	-0.957136	0.129902	0.717749	2.30617
-0.86	-0.795505	-0.106326	0.287063	2.37182
-0.858	-0.626665	-0.349065	-0.144346	2.41471
-0.856	-0.452159	-0.596367	-0.572009	2.4334
-0.854	-0.273589	-0.846165	-0.991487	2.42675
-0.852	-0.0925999	-1.09629	-1.39843	2.39389
-0.85	0.0891363	-1.34451	-1.78862	2.33431
-0.848	0.269943	-1.58851	-2.15802	2.2478
-0.846	0.448154	-1.82597	-2.50284	2.13455
-0.844	0.622133	-2.05454	-2.81955	1.99508
-0.842	0.790292	-2.27191	-3.10495	1.8303
-0.84	0.951106	-2.4758	-3.35618	1.64148
-0.838	1.10313	-2.66403	-3.57078	1.43025
-0.836	1.24502	-2.83447	-3.74671	1.19861
-0.834	1.37552	-2.98517	-3.88237	0.948852
-0.832	1.49352	-3.11429	-3.97662	0.683617
-0.83	1.59804	-3.22018	-4.0288	0.405808
-0.828	1.68821	-3.30139	-4.03873	0.118577
-0.826	1.76334	-3.35666	-4.00672	-0.174708
-0.824	1.82288	-3.385	-3.93355	-0.470509
-0.822	1.86644	-3.38565	-3.82049	-0.765164
-0.82	1.89379	-3.3581	-3.66925	-1.05493
-0.818	1.90485	-3.30215	-3.48198	-1.33603
-0.816	1.89971	-3.21783	-3.26123	-1.6047
-0.814	1.8786	-3.10549	-3.00994	-1.85727
-0.812	1.84192	-2.96576	-2.73137	-2.09017
-0.81	1.79018	-2.79953	-2.42909	-2.30001
-0.808	1.72407	-2.60799	-2.10693	-2.48363
-0.806	1.64437	-2.39259	-1.76891	-2.63812
-0.804	1.55198	-2.155	-1.41923	-2.76092
-0.802	1.44793	-1.89718	-1.06215	-2.84979
-0.8	1.33331	-1.62127	-0.702032	-2.90291
-0.798	1.20931	-1.32962	-0.343197	-2.91886
-0.796	1.07719	-1.02475	0.0100761	-2.89672
-0.794	0.938244	-0.709342	0.353624	-2.836
-0.792	0.793824	-0.386171	0.683447	-2.73672
-0.79	0.645297	-0.0581208	0.995756	-2.59942
-0.788	0.494046	0.271871	1.28703	-2.42513
-0.786	0.341453	0.600837	1.55403	-2.21538
-0.784	0.188881	0.925814	1.79389	-1.9722
-0.782	0.0376707	1.24387	2.0041	-1.69809
-0.78	-0.11088	1.55216	2.18258	-1.39603
-0.778	-0.255522	1.8479	2.32765	-1.06939
-0.776	-0.395069	2.12845	2.43812	-0.721942
-0.774	-0.528404	2.39135	2.51325	-0.357808
-0.772	-0.654491	2.63427	2.55278	0.0185955
-0.77	-0.772379	2.85512	2.55691	0.402602
-0.768	-0.881214	3.05202	2.52633	0.789354
-0.766	-0.980239	3.22334	2.46218	1.17386
-0.764	-1.0688	3.36771	2.36605	1.55106
-0.762	-1.14636	3.48401	2.23995	1.91588
-0.76	-1.21248	3.57143	2.08627	2.26331
-0.758	-1.26683	3.62943	1.90777	2.58846
-0.756	-1.30921	3.65775	1.70753	2.88665
-0.754	-1.33952	3.65644	1.48889	3.15341
-0.752	-1.35776	3.6258	1.25545	3.38462
-0.75	-1.36406	3.56644	1.01097	3.57653
-0.748	-1.35864	3.4792	0.759343	3.7258
-0.746	-1.34181	3.3652	0.504552	3.82957
-0.744	-1.314	3.22577	0.250591	3.88554
-0.742	-1.27572	3.06247	0.00142493	3.89191
-0.74	-1.22754	2.87705	-0.23907	3.84754
-0.738	-1.17014	2.67142	-0.467155	3.75186
-0.736	-1.10426	2.44766	-0.679288	3.60497
-0.734	-1.0307	2.20795	-0.872166	3.4076
-0.732	-0.950302	1.95458	-1.04277	3.16114
-0.73	-0.863973	1.68989	-1.18843	2.86763
-0.728	-0.772648	1.41629	-1.30682	2.52973
-0.726	-0.677291	1.13617	-1.39603	2.15073
-0.724	-0.578888	0.851953	-1.45458	1.73447
-0.722	-0.478434	0.565991	-1.48145	1.28535
-0.72	-0.376926	0.280596	-1.47607	0.808256
-0.718	-0.275356	-0.00200438	-1.43837	0.308529
-0.716	-0.174698	-0.279679	-1.36876	-0.208117
-0.714	-0.075903	-0.550416	-1.26813	-0.735644
-0.712	0.0201097	-0.812336	-1.13785	-1.26777
-0.71	0.112462	-1.0637	-0.979725	-1.79802
-0.708	0.200325	-1.30294	-0.796026	-2.31984
-0.706	0.282923	-1.52864	-0.589418	-2.82664
-0.704	0.359545	-1.73955	-0.362946	-3.31189
-0.702	0.429545	-1.9346	-0.119989	-3.76922
-0.7	0.492356	-2.11291	0.135776	-4.19246
-0.698	0.547487	-2.27374	0.400428	-4.57576
-0.696	0.594531	-2.41655	0.66985	-4.91363
-0.694	0.633171	-2.54094	0.939783	-5.20103
-0.692	0.663177	-2.64667	1.20589	-5.43347
-0.69	0.684413	-2.73366	1.46379	-5.607
-0.688	0.69684	-2.80194	1.70916	-5.71835
-0.686	0.700509	-2.85168	1.93777	-5.7649
-0.684	0.695569	-2.88317	2.14551	-5.74478
-0.682	0.682258	-2.89677	2.32853	-5.65691
-0.68	0.660908	-2.89294	2.4832	-5.50095
-0.678	0.631937	-2.87223	2.60624	-5.2774
-0.676	0.595847	-2.83521	2.69473	-4.98756
-0.674	0.553219	-2.78253	2.74617	-4.63355
-0.672	0.504707	-2.71486	2.7585	-4.21826
-0.67	0.45103	-2.6329	2.73016	-3.74538
-0.668	0.392968	-2.53736	2.66012	-3.21933
-0.666	0.331352	-2.42898	2.54788	-2.64521
-0.664	0.267053	-2.30847	2.39351	-2.02877
-0.662	0.200979	-2.17657	2.19763	-1.37637
-0.66	0.134058	-2.03399	1.96145	-0.694867
-0.658	0.0672314	-1.88145	1.68675	0.00844026
-0.656	0.0014449	-1.71966	1.37585	0.725879
-0.654	-0.0623654	-1.54932	1.03162	1.4495
-0.652	-0.123282	-1.37115	0.657432	2.17117
-0.65	-0.180417	-1.18584	0.257135	2.88265
-0.648	-0.232924	-0.994108	-0.164983	3.57572
-0.646	-0.280007	-0.796689	-0.60424	4.24223
-0.644	-0.320931	-0.594332	-1.05562	4.87424
-0.642	-0.355031	-0.387814	-1.51381	5.46409
-0.64	-0.381723	-0.177948	-1.97328	6.00451
-0.638	-0.400509	0.0344114	-2.42835	6.48867
-0.636	-0.410988	0.248362	-2.87324	6.91032
-0.634	-0.412858	0.462948	-3.30214	7.26384
-0.632	-0.405927	0.677155	-3.7093	7.54428
-0.63	-0.390112	0.889909	-4.08909	7.74749
-0.628	-0.365444	1.10007	-4.43606	7.87012
-0.626	-0.332072	1.30644	-4.74504	7.9097
-0.624	-0.290257	1.50775	-5.01117	7.86466
-0.622	-0.240381	1.70269	-5.23	7.73435
-0.62	-0.182936	1.88988	-5.39753	7.51908
-0.618	-0.118523	2.0679	-5.51027	7.2201
-0.616	-0.0478496	2.23531	-5.5653	6.83963
-0.614	0.0282796	2.39062	-5.56032	6.38078
-0.612	0.108969	2.53237	-5.49366	5.84758
-0.61	0.193241	2.65908	-5.36436	5.24493
-0.608	0.280047	2.7693	-5.17213	4.57852
-0.606	0.368275	2.86164	-4.91744	3.85482
-0.604	0.456769	2.93475	-4.60147	3.08097
-0.602	0.544331	2.98739	-4.22615	2.26473
-0.6	0.629744	3.01842	-3.79413	1.41438
-0.598	0.711782	3.02683	-3.30874	0.538653
-0.596	0.789224	3.01176	-2.77403	-0.353378
-0.594	0.860869	2.97254	-2.19468	-1.2524
-0.592	0.925553	2.90868	-1.57596	-2.14893
-0.59	0.982158	2.8199	-0.923724	-3.03349
-0.588	1.02963	2.70616	-0.244296	-3.89661
-0.586	1.06701	2.56767	0.455551	-4.72904
-0.584	1.09339	2.4049	1.16868	-5.52176
-0.582	1.10802	2.21856	1.88768	-6.26614
-0.58	1.11021	2.00967	2.6049	-6.95402
-0.578	1.09943	1.77952	3.31259	-7.57779
-0.576	1.07528	1.52965	4.00295	-8.13048
-0.574	1.0375	1.26191	4.66821	-8.60583
-0.572	0.985975	0.97839	5.30075	-8.9984
-0.57	0.920747	0.681435	5.89317	-9.30356
-0.568	0.842016	0.373623	6.43836	-9.51761
-0.566	0.750141	0.0577479	6.92961	-9.63779
-0.564	0.645638	-0.263213	7.36069	-9.66229
-0.562	0.529181	-0.586119	7.72591	-9.59032
-0.56	0.401595	-0.907707	8.02018	-9.42209
-0.558	0.263856	-1.22462	8.23912	-9.15879
-0.556	0.117076	-1.53344	8.37908	-8.80262
-0.554	-0.0375002	-1.83074	8.43719	-8.35674
-0.552	-0.198507	-2.11312	8.41143	-7.82524
-0.55	-0.364472	-2.37725	8.30063	-7.21311
-0.548	-0.533825	-2.61992	8.10453	-6.52615
-0.546	-0.704918	-2.83805	7.82376	-5.77096
-0.544	-0.876038	-3.02879	7.45986	-4.95483
-0.542	-1.04542	-3.18952	7.0153	-4.08567
-0.54	-1.21128	-3.3179	6.49339	-3.17194
-0.538	-1.37181	-3.41191	5.89835	-2.22256
-0.536	-1.52522	-3.46988	5.23521	-1.2468
-0.534	-1.66974	-3.49053	4.50977	-0.254184
-0.532	-1.80364	-3.47298	3.72857	0.745575
-0.53	-1.92525	-3.41681	2.89883	1.74272
-0.528	-2.03302	-3.32202	2.02834	2.72751
-0.526	-2.12544	-3.18907	1.12543	3.69036
-0.524	-2.20117	-3.01892	0.198849	4.62191
-0.522	-2.25898	-2.81297	-0.742296	5.51311
-0.52	-2.29778	-2.57307	-1.68865	6.35535
-0.518	-2.31666	-2.30155	-2.63071	7.14049
-0.516	-2.31488	-2.00114	-3.55891	7.86098
-0.514	-2.29189	-1.675	-4.46374	8.50993
-0.512	-2.24731	-1.32663	-5.33582	9.08114
-0.51	-2.181	-0.9599	-6.16604	9.56922
-0.508	-2.09299	-0.578947	-6.94563	9.96955
-0.506	-1.98355	-0.188172	-7.66624	10.2784
-0.504	-1.85315	0.207829	-8.32008	10.4929
-0.502	-1.70247	0.604318	-8.89997	10.6112
-0.5	-1.5324	0.996469	-9.39943	10.6322
-0.498	-1.34402	1.37943	-9.81275	10.5559
-0.496	-1.13863	1.74839	-10.135	10.383
-0.494	-0.917704	2.09861	-10.3623	10.1154
-0.492	-0.682888	2.42555	-10.4916	9.75558
-0.49	-0.435999	2.72484	-10.5207	9.30707
-0.488	-0.178998	2.99242	-10.4487	8.77414
-0.486	0.0860188	3.22455	-10.2755	8.16182
-0.484	0.356842	3.41787	-10.002	7.47586
-0.482	0.631166	3.56948	-9.63027	6.72262
-0.48	0.906609	3.67693	-9.16333	5.90909
-0.478	1.18073	3.73831	-8.60514	5.04274
-0.476	1.45107	3.75222	-7.96064	4.13147
-0.474	1.71514	3.71789	-7.23564	3.18356
-0.472	1.97047	3.63509	-6.43679	2.20757
-0.47	2.21464	3.50424	-5.57153	1.21223
-0.468	2.44525	3.32633	-4.64797	0.206426
-0.466	2.66002	3.10297	-3.67486	-0.800946
-0.464	2.85675	2.83638	-2.66147	-1.80102
-0.462	3.03336	2.52931	-1.61751	-2.78507
-0.46	3.18793	2.1851	-0.553016	-3.74453
-0.458	3.3187	1.80755	0.521718	-4.67115
-0.456	3.42406	1.40098	1.59628	-5.557
-0.454	3.50265	0.970089	2.66023	-6.39455
-0.452	3.55327	0.519962	3.7032	-7.17675
-0.45	3.57498	0.0559852	4.71501	-7.89707
-0.448	3.56706	-0.416214	5.68576	-8.54957
-0.446	3.52905	-0.890833	6.60595	-9.1289
-0.444	3.46073	-1.36197	7.46654	-9.63039
-0.442	3.36215	-1.82367	8.25909	-10.0501
-0.44	3.23361	-2.27006	8.97579	-10.3846
-0.438	3.07569	-2.69534	9.60958	-10.6316
-0.436	2.88921	-3.09394	10.1542	-10.7892
-0.434	2.67526	-3.46052	10.6043	-10.8563
-0.432	2.43519	-3.79008	10.9554	-10.8328
-0.43	2.17057	-4.07803	11.204	-10.7191
-0.428	1.88323	-4.3202	11.3476	-10.5164
-0.426	1.57521	-4.51297	11.3847	-10.2268
-0.424	1.24874	-4.65327	11.315	-9.85286
-0.422	0.906266	-4.73861	11.139	-9.39795
-0.42	0.550393	-4.76716	10.8584	-8.86604
-0.418	0.18388	-4.73778	10.4758	-8.26172
-0.416	-0.190383	-4.64997	9.99493	-7.59014
-0.414	-0.569395	-4.50396	9.42037	-6.85697
-0.412	-0.950073	-4.30069	8.75763	-6.06835
-0.41	-1.32927	-4.04176	8.01307	-5.23083
-0.408	-1.70381	-3.72951	7.19385	-4.35132
-0.406	-2.0705	-3.36688	6.30783	-3.43704
-0.404	-2.42617	-2.95748	5.3635	-2.49548
-0.402	-2.76769	-2.50549	4.3699	-1.53428
-0.4	-3.092	-2.01566	3.33656	-0.561234
-0.398	-3.39615	-1.49322	2.27334	0.415802
-0.396	-3.67729	-0.943806	1.19039	1.38897
-0.394	-3.93274	-0.373468	0.098027	2.35046
-0.392	-4.15998	0.21147	-0.993363	3.29258
-0.39	-4.35669	0.80445	-2.07342	4.2078
-0.388	-4.52077	1.39876	-3.13194	5.08884
-0.386	-4.65035	1.98763	-4.1589	5.92869
-0.384	-4.74383	2.56427	-5.14466	6.72066
-0.382	-4.79988	3.12199	-6.07996	7.45849
-0.38	-4.81746	3.65427	-6.95607	8.1363
-0.378	-4.79582	4.15481	-7.76483	8.74873
-0.376	-4.73455	4.61764	-8.49878	9.29093
-0.374	-4.63354	5.03717	-9.15116	9.75858
-0.372	-4.49303	5.40825	-9.71604	10.148
-0.37	-4.31358	5.72625	-10.1883	10.456
-0.368	-4.09609	5.9871	-10.5638	10.6803
-0.366	-3.84177	6.18734	-10.8393	10.8189
-0.364	-3.55218	6.32416	-11.0126	10.8708
-0.362	-3.2292	6.39545	-11.0822	10.8355
-0.36	-2.87501	6.39981	-11.048	10.7133
-0.358	-2.49207	6.33655	-10.9105	10.5051
-0.356	-2.08316	6.20575	-10.6717	10.2126
-0.354	-1.65128	6.0082	-10.3339	9.83789
-0.352	-1.1997	5.74545	-9.901	9.38407
-0.35	-0.731904	5.41974	-9.37731	8.8547
-0.348	-0.251549	5.03401	-8.76822	8.25394
-0.346	0.237525	4.59187	-8.07989	7.58657
-0.344	0.731351	4.09754	-7.31918	6.85791
-0.342	1.22586	3.55582	-6.49366	6.07376
-0.34	1.7169	2.97202	-5.61147	5.2404
-0.338	2.2003	2.35193	-4.68125	4.36453
-0.336	2.67188	1.70175	-3.71211	3.45319
-0.334	3.1275	1.02799	-2.71346	2.51373
-0.332	3.56309	0.337436	-1.69497	1.55376
-0.33	3.97467	-0.362925	-0.666455	0.581078
-0.328	4.35845	-1.066	0.362197	-0.396398
-0.326	4.71077	-1.76464	1.38116	-1.37069
-0.324	5.02822	-2.45175	2.38072	-2.3338
-0.322	5.30762	-3.12032	3.35141	-3.27784
-0.32	5.54609	-3.76354	4.2841	-4.19501
-0.318	5.74104	-4.37484	5.17002	-5.07774
-0.316	5.89023	-4.94798	6.00094	-5.9187
-0.314	5.9918	-5.4771	6.76918	-6.7109
-0.312	6.04426	-5.95679	7.4677	-7.44774
-0.31	6.04654	-6.38211	8.0902	-8.12304
-0.308	5.99799	-6.74871	8.63113	-8.73113
-0.306	5.8984	-7.0528	9.08576	-9.2669
-0.304	5.748	-7.29123	9.45023	-9.72583
-0.302	5.54749	-7.4615	9.72161	-10.104
-0.3	5.298	-7.56178	9.89785	-10.3982
-0.298	5.00114	-7.59097	9.97789	-10.606
-0.296	4.65893	-7.54863	9.96159	-10.7256
-0.294	4.27385	-7.43506	9.84979	-10.7558
-0.292	3.84877	-7.25123	9.64424	-10.6965
-0.29	3.38697	-6.99882	9.34762	-10.5482
-0.288	2.8921	-6.68016	8.96351	-10.3122
-0.286	2.36815	-6.29824	8.49631	-9.99036
-0.284	1.81941	-5.85663	7.95125	-9.58559
-0.282	1.25044	-5.35949	7.33428	-9.10136
-0.28	0.666062	-4.81151	6.65205	-8.54188
-0.278	0.0712633	-4.21785	5.9118	-7.91199
-0.276	-0.528811	-3.5841	5.12132	-7.21717
-0.274	-1.12892	-2.91622	4.28885	-6.46349
-0.272	-1.72375	-2.22049	3.42301	-5.65752
-0.27	-2.30802	-1.50341	2.53266	-4.80631
-0.268	-2.87647	-0.771714	1.62689	-3.91729
-0.266	-3.42394	-0.0322209	0.714853	-2.99826
-0.264	-3.94542	0.70818	-0.194297	-2.05725
-0.262	-4.43611	1.44261	-1.0915	-1.10253
-0.26	-4.89144	2.16427	-1.9679	-0.142436
-0.258	-5.30714	2.86648	-2.8149	0.814609
-0.256	-5.67927	3.54279	-3.62429	1.76023
-0.254	-6.00427	4.18697	-4.38832	2.68618
-0.252	-6.279	4.79315	-5.09976	3.58437
-0.25	-6.50077	5.35579	-5.752	4.44698
-0.248	-6.66736	5.86978	-6.33909	5.26654
-0.246	-6.77706	6.3305	-6.85581	6.03596
-0.244	-6.82867	6.73379	-7.29773	6.74865
-0.242	-6.82155	7.07606	-7.66123	7.39852
-0.24	-6.75559	7.35429	-7.94355	7.98008
-0.238	-6.63125	7.56604	-8.14283	8.48847
-0.236	-6.44952	7.70951	-8.25806	8.91954
-0.234	-6.21195	7.78352	-8.28917	9.26983
-0.232	-5.9206	7.78753	-8.23694	9.53665
-0.23	-5.57806	7.72164	-8.10307	9.71809
-0.228	-5.1874	7.5866	-7.89005	9.81301
-0.226	-4.75215	7.38377	-7.60125	9.8211
-0.224	-4.27624	7.11516	-7.24075	9.74284
-0.222	-3.76402	6.78336	-6.81338	9.57951
-0.22	-3.22015	6.39152	-6.32462	9.33318
-0.218	-2.6496	5.94336	-5.78056	9.00666
-0.216	-2.05758	5.44308	-5.18776	8.60351
-0.214	-1.44949	4.89538	-4.55327	8.12797
-0.212	-0.830864	4.30535	-3.88447	7.58495
-0.21	-0.207314	3.6785	-3.18901	6.97993
-0.208	0.415522	3.02064	-2.47471	6.31896
-0.206	1.03204	2.33787	-1.7495	5.60856
-0.204	1.63673	1.63649	-1.0213	4.85567
-0.202	2.22422	0.922986	-0.297928	4.06759
-0.2	2.78936	0.203941	0.412977	3.25188
-0.198	3.32724	-0.514022	1.10404	2.41631
-0.196	3.83323	-1.22429	1.76823	1.56877
-0.194	4.30309	-1.92035	2.39896	0.717215
-0.192	4.73292	-2.59578	2.99012	-0.130455
-0.19	5.11927	-3.24441	3.53617	-0.96643
-0.188	5.45915	-3.86028	4.03219	-1.78309
-0.186	5.75004	-4.43776	4.47394	-2.57306
-0.184	5.9899	-4.97159	4.85787	-3.32929
-0.182	6.17723	-5.45689	5.18117	-4.04515
-0.18	6.31106	-5.88926	5.44182	-4.71441
-0.178	6.39093	-6.26481	5.63854	-5.33138
-0.176	6.4169	-6.58015	5.77086	-5.89094
-0.174	6.38957	-6.83251	5.83905	-6.38856
-0.172	6.31001	-7.01968	5.84416	-6.82034
-0.17	6.17978	-7.14007	5.78794	-7.18307
-0.168	6.00091	-7.19277	5.67287	-7.47425
-0.166	5.77583	-7.17746	5.50206	-7.69208
-0.164	5.50738	-7.09453	5.27921	-7.83549
-0.162	5.19872	-6.94498	5.00857	-7.90415
-0.16	4.85337	-6.73047	4.69487	-7.89844
-0.158	4.47506	-6.4533	4.34324	-7.81945
-0.156	4.06777	-6.11638	3.95916	-7.66899
-0.154	3.63565	-5.72318	3.54833	-7.44952
-0.152	3.18296	-5.27777	3.11666	-7.16412
-0.15	2.71403	-4.78468	2.67014	-6.81648
-0.148	2.23322	-4.24897	2.21476	-6.41086
-0.146	1.74486	-3.67608	1.75646	-5.95199
-0.144	1.25321	-3.07185	1.30101	-5.44508
-0.142	0.762414	-2.44242	0.853991	-4.8957
-0.14	0.276467	-1.79418	0.42066	-4.30979
-0.138	-0.20084	-1.13375	0.00592695	-3.69352
-0.136	-0.665939	-0.467818	-0.385723	-3.05329
-0.134	-1.11552	0.196824	-0.750277	-2.39564
-0.132	-1.54657	0.853419	-1.08424	-1.72715
-0.13	-1.95636	1.49528	-1.38469	-1.05443
-0.128	-2.34249	2.11589	-1.64928	-0.384034
-0.126	-2.70289	2.70893	-1.87627	0.277625
-0.124	-3.03585	3.26838	-2.06455	0.924314
-0.122	-3.33996	3.78857	-2.21364	1.55004
-0.12	-3.61417	4.26424	-2.32366	2.14912
-0.118	-3.85777	4.6906	-2.39535	2.71622
-0.116	-4.07034	5.06339	-2.43001	3.24638
-0.114	-4.25177	5.37891	-2.4295	3.73512
-0.112	-4.40222	5.63408	-2.39618	4.17841
-0.11	-4.52213	5.82648	-2.33286	4.57275
-0.108	-4.61215	5.95435	-2.24276	4.91514
-0.106	-4.67314	6.01664	-2.12945	5.20317
-0.104	-4.70612	6.01301	-1.99676	5.43499
-0.102	-4.71228	5.94387	-1.84874	5.60932
-0.1	-4.6929	5.81031	-1.68958	5.72546
-0.098	-4.64935	5.61415	-1.52354	5.7833
-0.096	-4.58304	5.35791	-1.35487	5.78329
-0.094	-4.49542	5.04478	-1.18774	5.72643
-0.092	-4.38792	4.67858	-1.02619	5.61425
-0.09	-4.26194	4.26373	-0.874014	5.44881
-0.088	-4.11884	3.8052	-0.73475	5.23262
-0.086	-3.95991	3.30844	-0.611588	4.96866
-0.084	-3.78632	2.77936	-0.507326	4.66032
-0.082	-3.59918	2.22423	-0.424323	4.31134
-0.08	-3.39947	1.6496	-0.364459	3.9258
-0.078	-3.18806	1.06227	-0.3291	3.50808
-0.076	-2.96571	0.469162	-0.319081	3.06275
-0.074	-2.73305	-0.122712	-0.334685	2.59461
-0.072	-2.49064	-0.706372	-0.375638	2.10857
-0.07	-2.23891	-1.27493	-0.441115	1.60964
-0.068	-1.97824	-1.82168	-0.529749	1.10287
-0.066	-1.70891	-2.34018	-0.639654	0.593304
-0.064	-1.43119	-2.8243	-0.768454	0.0859113
-0.062	-1.14531	-3.26834	-0.913318	-0.414425
-0.06	-0.851493	-3.66709	-1.07101	-0.902973
-0.058	-0.550003	-4.01585	-1.23795	-1.37519
-0.056	-0.241142	-4.31057	-1.41023	-1.82675
-0.054	0.0747145	-4.54779	-1.58374	-2.2536
-0.052	0.39709	-4.72482	-1.75421	-2.65197
-0.05	0.725387	-4.83963	-1.91724	-3.01844
-0.048	1.05887	-4.89102	-2.06844	-3.34991
-0.046	1.39663	-4.87852	-2.20348	-3.64366
-0.044	1.73759	-4.80246	-2.31813	-3.89737
-0.042	2.08047	-4.66396	-2.4084	-4.10911
-0.04	2.42381	-4.46491	-2.47055	-4.27737
-0.038	2.76591	-4.20797	-2.50119	-4.40106
-0.036	3.10488	-3.89651	-2.49735	-4.47951
-0.034	3.43863	-3.53459	-2.45651	-4.51249
-0.032	3.76486	-3.12691	-2.37666	-4.50016
-0.03	4.08108	-2.67875	-2.25637	-4.44311
-0.028	4.38465	-2.19593	-2.09481	-4.34231
-0.026	4.67277	-1.68468	-1.89175	-4.19914
-0.024	4.94252	-1.15165	-1.64763	-4.01532
-0.022	5.1909	-0.603747	-1.36354	-3.79292
-0.02	5.41486	-0.0481013	-1.04121	-3.53435
-0.018	5.61132	0.508044	-0.683023	-3.2423
-0.016	5.77724	1.05742	-0.291997	-2.91973
-0.014	5.90964	1.59281	0.12827	-2.56988
-0.012	6.00568	2.10718	0.573616	-2.19615
-0.01	6.06266	2.59371	1.03937	-1.80216
-0.008	6.0781	3.04593	1.52041	-1.39167
-0.006	6.04976	3.45779	2.01122	-0.968551
-0.004	5.97574	3.82373	2.50595	-0.536771
-0.002	5.85445	4.13875	2.99852	-0.100345
0	5.68472	4.3985	3.48268	0.336697
0.002	5.46578	4.59932	3.95208	0.770333
0.004	5.19734	4.73828	4.40038	1.19659
0.006	4.87959	4.81326	4.82134	1.61158
0.008	4.51325	4.82292	5.20885	2.01151
0.01	4.09955	4.7668	5.55712	2.39273
0.012	3.6403	4.64524	5.86065	2.75178
0.014	3.13782	4.45947	6.11438	3.08536
0.016	2.595	4.21152	6.31375	3.39041
0.018	2.01528	3.90426	6.45476	3.66412
0.02	1.4026	3.54133	6.53404	3.90394
0.022	0.761414	3.12711	6.5489	4.10761
0.024	0.0966312	2.66666	6.49737	4.27317
0.026	-0.586402	2.16568	6.37824	4.39898
0.028	-1.28196	1.63041	6.19111	4.48376
0.03	-1.98398	1.06759	5.93637	4.52655
0.032	-2.68613	0.484341	5.61524	4.52676
0.034	-3.38187	-0.111914	5.22973	4.48416
0.036	-4.06452	-0.713526	4.78266	4.39888
0.038	-4.72731	-1.31274	4.2776	4.27145
0.04	-5.36349	-1.90176	3.7189	4.10273
0.042	-5.96639	-2.47291	3.11154	3.89396
0.044	-6.52948	-3.01865	2.46118	3.64674
0.046	-7.04648	-3.53175	1.77404	3.363
0.048	-7.51142	-4.00533	1.05684	3.04503
0.05	-7.91871	-4.43298	0.316728	2.69543
0.052	-8.26323	-4.80882	-0.438798	2.31708
0.054	-8.54038	-5.12762	-1.20199	1.91316
0.056	-8.74615	-5.38481	-1.96493	1.48711
0.058	-8.87718	-5.57659	-2.71963	1.0426
0.06	-8.93082	-5.69996	-3.45812	0.583484
0.062	-8.90517	-5.75276	-4.17255	0.113818
0.064	-8.79908	-5.73374	-4.85527	-0.362219
0.066	-8.61225	-5.6425	-5.49894	-0.840339
0.068	-8.34519	-5.4796	-6.09661	-1.31618
0.07	-7.99924	-5.24648	-6.64178	-1.78535
0.072	-7.5766	-4.94546	-7.12852	-2.24346
0.074	-7.08029	-4.57977	-7.55149	-2.68617
0.076	-6.51412	-4.15344	-7.90605	-3.10921
0.078	-5.88271	-3.6713	-8.18827	-3.50844
0.08	-5.19139	-3.13889	-8.39502	-3.87991
0.082	-4.44621	-2.56245	-8.52398	-4.21982
0.084	-3.65384	-1.94877	-8.57364	-4.52465
0.086	-2.82152	-1.30516	-8.54338	-4.79115
0.088	-1.95699	-0.63936	-8.43342	-5.01636
0.09	-1.06841	0.0405835	-8.24484	-5.1977
0.092	-0.164275	0.726397	-7.97957	-5.33294
0.094	0.746673	1.40969	-7.64032	-5.42026
0.096	1.65554	2.08204	-7.23063	-5.45826
0.098	2.55338	2.73513	-6.75473	-5.44599
0.1	3.43128	3.36084	-6.21757	-5.38298
0.102	4.28046	3.95131	-5.62471	-5.26921
0.104	5.09239	4.4991	-4.98227	-5.10517
0.106	5.85885	4.99725	-4.29686	-4.89181
0.108	6.57205	5.43937	-3.5755	-4.63058
0.11	7.22471	5.81972	-2.82554	-4.32342
0.112	7.81014	6.13331	-2.05456	-3.97273
0.114	8.32231	6.3759	-1.27033	-3.58135
0.116	8.75592	6.54415	-0.480661	-3.15257
0.118	9.10649	6.63556	0.306646	-2.69007
0.12	9.37036	6.64859	1.08389	-2.19791
0.122	9.54478	6.58262	1.84354	-1.68049
0.124	9.62791	6.43803	2.57837	-1.14251
0.126	9.61887	6.2161	3.28146	-0.588905
0.128	9.51774	5.91909	3.94631	-0.0248427
0.13	9.32555	5.55017	4.56692	0.544361
0.132	9.04428	5.11339	5.1378	1.11328
0.134	8.67685	4.61363	5.65408	1.67645
0.136	8.22708	4.05657	6.11151	2.2284
0.138	7.69965	3.44856	6.50651	2.76371
0.14	7.10004	2.79664	6.8362	3.2771
0.142	6.43449	2.10835	7.09843	3.76344
0.144	5.70992	1.39172	7.29178	4.21785
0.146	4.93386	0.65515	7.41556	4.63573
0.148	4.11436	-0.0927145	7.46982	5.01279
0.15	3.25991	-0.843053	7.45532	5.34514
0.152	2.37934	-1.58699	7.37351	5.62932
0.154	1.48174	-2.31572	7.22653	5.86232
0.156	0.576343	-3.02056	7.01712	6.04163
0.158	-0.327572	-3.69313	6.74864	6.16529
0.16	-1.22077	-4.32537	6.42499	6.23188
0.162	-2.09418	-4.90973	6.05053	6.24055
0.164	-2.93895	-5.43917	5.6301	6.19103
0.166	-3.74661	-5.9073	5.16887	6.08367
0.168	-4.50909	-6.30844	4.67234	5.91939
0.17	-5.21886	-6.63772	4.14627	5.69968
0.172	-5.86899	-6.89107	3.59656	5.42662
0.174	-6.45319	-7.06533	3.02926	5.10284
0.176	-6.96595	-7.15826	2.45042	4.73147
0.178	-7.40251	-7.16859	1.8661	4.31614
0.18	-7.75898	-7.09602	1.28226	3.86094
0.182	-8.03232	-6.94119	0.704716	3.37035
0.184	-8.22041	-6.70575	0.139068	2.84922
0.186	-8.32205	-6.39228	-0.409342	2.30268
0.188	-8.33695	-6.00427	-0.935488	1.73615
0.19	-8.26578	-5.54609	-1.43471	1.15521
0.192	-8.11008	-5.02294	-1.90274	0.565562
0.194	-7.8723	-4.44077	-2.33576	-0.0269986
0.196	-7.55575	-3.80623	-2.73041	-0.616692
0.198	-7.16454	-3.12657	-3.08384	-1.19779
0.2	-6.70356	-2.40958	-3.3937	-1.7647
0.202	-6.17839	-1.66347	-3.65817	-2.31201
0.204	-5.59524	-0.896797	-3.87597	-2.83452
0.206	-4.96091	-0.118344	-4.04634	-3.32737
0.208	-4.28267	0.662969	-4.16907	-3.78601
0.21	-3.56819	1.4382	-4.24445	-4.20632
0.212	-2.82546	2.19848	-4.27328	-4.58458
0.214	-2.06271	2.93512	-4.25685	-4.91756
0.216	-1.2883	3.63972	-4.1969	-5.20254
0.218	-0.510619	4.30427	-4.09561	-5.43732
0.22	0.261971	4.92122	-3.95554	-5.62024
0.222	1.02126	5.48358	-3.77961	-5.75019
0.224	1.75925	5.98502	-3.57107	-5.82664
0.226	2.46827	6.4199	-3.33343	-5.84961
0.228	3.14103	6.78337	-3.07044	-5.81967
0.23	3.77071	7.07142	-2.78604	-5.73793
0.232	4.35102	7.28089	-2.48429	-5.60599
0.234	4.87628	7.40956	-2.16935	-5.42596
0.236	5.34146	7.45612	-1.84542	-5.2004
0.238	5.74222	7.42022	-1.5167	-4.93227
0.24	6.075	7.30243	-1.18733	-4.62494
0.242	6.33696	7.10428	-0.861363	-4.28207
0.244	6.52612	6.82821	-0.542697	-3.90762
0.246	6.64124	6.47751	-0.235062	-3.50579
0.248	6.68196	6.05635	0.0580361	-3.08092
0.25	6.64869	5.56965	0.333344	-2.63751
0.252	6.54265	5.02307	0.587897	-2.18013
0.254	6.36583	4.42292	0.819044	-1.71334
0.256	6.12096	3.7761	1.02447	-1.24169
0.258	5.8115	3.08998	1.20224	-0.769629
0.26	5.44153	2.37237	1.35076	-0.301489
0.262	5.01578	1.63135	1.46886	0.158584
0.264	4.5395	0.875272	1.55575	0.606663
0.266	4.01844	0.11256	1.61105	1.03907
0.268	3.45876	-0.648314	1.63478	1.45243
0.27	2.86699	-1.39896	1.62735	1.84365
0.272	2.2499	-2.13116	1.58955	2.21002
0.274	1.61447	-2.83697	1.52256	2.54915
0.276	0.967785	-3.50878	1.42791	2.85902
0.278	0.316988	-4.13945	1.30746	3.13801
0.28	-0.330836	-4.72234	1.16338	3.38485
0.282	-0.968713	-5.25141	0.998115	3.59866
0.284	-1.58986	-5.72127	0.814375	3.77892
0.286	-2.18776	-6.12724	0.615075	3.92545
0.288	-2.75622	-6.46543	0.403315	4.03843
0.29	-3.28944	-6.73271	0.182337	4.11833
0.292	-3.78208	-6.92681	-0.0445151	4.16594
0.294	-4.2293	-7.04627	-0.273833	4.18228
0.296	-4.62679	-7.09052	-0.502187	4.16864
0.298	-4.97085	-7.05982	-0.726168	4.12648
0.3	-5.25838	-6.95527	-0.942428	4.05747
0.302	-5.48695	-6.7788	-1.14772	3.96339
0.304	-5.65478	-6.53312	-1.33894	3.84614
0.306	-5.76075	-6.22167	-1.51315	3.7077
0.308	-5.80442	-5.84862	-1.66765	3.55008
0.31	-5.78604	-5.41875	-1.79997	3.37533
0.312	-5.70649	-4.93743	-1.90792	3.18545
0.314	-5.5673	-4.41054	-1.98962	2.98243
0.316	-5.37063	-3.8444	-2.04351	2.76819
0.318	-5.11919	-3.24566	-2.06841	2.54456
0.32	-4.81625	-2.62129	-2.06346	2.31328
0.322	-4.46557	-1.9784	-2.02821	2.07598
0.324	-4.07139	-1.32423	-1.9626	1.83415
0.326	-3.6383	-0.666034	-1.86693	1.58918
0.328	-3.17127	-0.0110061	-1.74191	1.34231
0.33	-2.67556	0.633814	-1.58863	1.09464
0.332	-2.15662	1.26161	-1.40854	0.847159
0.334	-1.62009	1.86587	-1.20344	0.600722
0.336	-1.0717	2.44045	-0.97548	0.356074
0.338	-0.517225	2.97964	-0.727108	0.113858
0.34	0.0375938	3.47825	-0.461059	-0.125372
0.342	0.587098	3.9316	-0.180318	-0.361137
0.344	1.12577	4.33563	0.111916	-0.593017
0.346	1.6483	4.68692	0.412265	-0.82063
0.348	2.14961	4.98266	0.717214	-1.04362
0.35	2.62496	5.22078	1.02315	-1.26164
0.352	3.06991	5.39985	1.32643	-1.47433
0.354	3.48045	5.51916	1.62336	-1.68131
0.356	3.85295	5.57868	1.91033	-1.88214
0.358	4.18426	5.57906	2.1838	-2.07636
0.36	4.4717	5.52159	2.44034	-2.26341
0.362	4.71307	5.40819	2.67673	-2.4427
0.364	4.90668	5.24138	2.88992	-2.61352
0.366	5.05138	5.02423	3.07715	-2.77511
0.368	5.14649	4.76028	3.23593	-2.92661
0.37	5.19187	4.45355	3.36409	-3.0671
0.372	5.18789	4.10843	3.45982	-3.19557
0.374	5.13537	3.72964	3.52168	-3.31095
0.376	5.03564	3.32219	3.54863	-3.41213
0.378	4.89045	2.89126	3.54004	-3.49794
0.38	4.70196	2.44218	3.4957	-3.5672
0.382	4.47274	1.98035	3.41582	-3.61874
0.384	4.20567	1.51117	3.30106	-3.65138
0.386	3.90397	1.03999	3.15248	-3.66398
0.388	3.57113	0.572024	2.97154	-3.65549
0.39	3.21085	0.11232	2.76011	-3.62491
0.392	2.82703	-0.334316	2.52044	-3.57137
0.394	2.4237	-0.763361	2.25509	-3.49413
0.396	2.005	-1.17062	1.96697	-3.39259
0.398	1.5751	-1.55228	1.65924	-3.26635
0.4	1.1382	-1.90492	1.33532	-3.1152
0.402	0.698463	-2.22555	0.998796	-2.93914
0.404	0.259962	-2.51167	0.653435	-2.7384
0.406	-0.173328	-2.76121	0.303091	-2.51347
0.408	-0.597586	-2.97262	-0.0483247	-2.26509
0.41	-1.00917	-3.14483	-0.396895	-1.99427
0.412	-1.40466	-3.27723	-0.73875	-1.70226
0.414	-1.78087	-3.36974	-1.07012	-1.39063
0.416	-2.13487	-3.42269	-1.38736	-1.06115
0.418	-2.46404	-3.43688	-1.68703	-0.715902
0.42	-2.76605	-3.41354	-1.96594	-0.357178
0.422	-3.03886	-3.35429	-2.22113	0.0124896
0.424	-3.2808	-3.26108	-2.45	0.39036
0.426	-3.4905	-3.13623	-2.65027	0.773509
0.428	-3.66693	-2.9823	-2.82003	1.15885
0.43	-3.8094	-2.80213	-2.95779	1.54316
0.432	-3.91753	-2.59874	-3.06245	1.92313
0.434	-3.99127	-2.37531	-3.13336	2.29538
0.436	-4.03089	-2.13515	-3.17029	2.6565
0.438	-4.03692	-1.88161	-3.17346	3.00308
0.44	-4.01022	-1.61808	-3.14351	3.33177
0.442	-3.95187	-1.34795	-3.08149	3.6393
0.444	-3.86321	-1.07453	-2.98888	3.92254
0.446	-3.7458	-0.801028	-2.86752	4.17849
0.448	-3.60139	-0.530547	-2.71959	4.40437
0.45	-3.43192	-0.266011	-2.54761	4.59764
0.452	-3.23948	-0.0101523	-2.35437	4.75602
0.454	-3.02626	0.234512	-2.14291	4.87752
0.456	-2.79459	0.465705	-1.91645	4.9605
0.458	-2.54684	0.681409	-1.67836	5.00364
0.46	-2.28546	0.879874	-1.43213	5.00602
0.462	-2.01293	1.05963	-1.18127	4.96708
0.464	-1.73171	1.21951	-0.929297	4.88668
0.466	-1.44428	1.3586	-0.679682	4.76507
0.468	-1.15306	1.47631	-0.435785	4.60291
0.47	-0.860424	1.5723	-0.200813	4.40128
0.472	-0.568678	1.64652	0.0222223	4.16165
0.474	-0.280035	1.69916	0.230553	3.88588
0.476	0.00338958	1.73068	0.42169	3.57619
0.478	0.279598	1.74173	0.59346	3.23516
0.48	0.546719	1.7332	0.744037	2.86571
0.482	0.803013	1.70614	0.871963	2.47104
0.484	1.04689	1.66178	0.97617	2.05462
0.486	1.2769	1.60146	1.05599	1.62015
0.488	1.49176	1.52667	1.11118	1.17152
0.49	1.69033	1.43895	1.14188	0.712783
0.492	1.87164	1.33994	1.14866	0.248082
0.494	2.03487	1.23128	1.13248	-0.21836
0.496	2.17938	1.11466	1.09465	-0.682304
0.498	2.30465	0.991742	1.03686	-1.13953
0.5	2.41034	0.864175	0.961106	-1.5859
0.502	2.49626	0.733553	0.869683	-2.01736
0.504	2.56235	0.601409	0.765122	-2.43005
0.506	2.6087	0.469197	0.650166	-2.82025
0.508	2.63553	0.338277	0.527714	-3.18453
0.51	2.64318	0.209904	0.400774	-3.51968
0.512	2.63213	0.0852237	0.272416	-3.82283
0.514	2.60295	-0.0347413	0.145713	-4.0914
0.516	2.55632	-0.149091	0.0236947	-4.32318
0.518	2.49302	-0.257053	-0.0907083	-4.51636
0.52	2.41391	-0.35798	-0.194713	-4.66947
0.522	2.31995	-0.451352	-0.285732	-4.78149
0.524	2.21215	-0.536769	-0.361422	-4.85179
0.526	2.09159	-0.613947	-0.419721	-4.88014
0.528	1.95941	-0.682715	-0.458892	-4.86675
0.53	1.8168	-0.743	-0.477548	-4.81222
0.532	1.66497	-0.794824	-0.474688	-4.71755
0.534	1.50518	-0.838292	-0.44971	-4.58412
0.536	1.33871	-0.873584	-0.40243	-4.41367
0.538	1.16685	-0.900939	-0.333092	-4.20828
0.54	0.990903	-0.920648	-0.242364	-3.97035
0.542	0.812165	-0.933046	-0.131338	-3.70255
0.544	0.631931	-0.938493	-0.00151237	-3.40782
0.546	0.451476	-0.937374	0.145222	-3.0893
0.548	0.272057	-0.930081	0.306613	-2.75033
0.55	0.094899	-0.917011	0.480074	-2.39437
0.552	-0.0788076	-0.898552	0.662728	-2.02502
0.554	-0.247916	-0.875081	0.851443	-1.64592
0.556	-0.411327	-0.846959	1.04289	-1.26073
0.558	-0.568	-0.81452	1.23358	-0.873129
0.56	-0.716953	-0.778077	1.41994	-0.486721
0.562	-0.857272	-0.737911	1.59835	-0.105031
0.564	-0.988116	-0.694278	1.76521	0.268537
0.566	-1.10872	-0.647404	1.91701	0.630739
0.568	-1.2184	-0.597488	2.05037	0.978512
0.57	-1.31657	-0.544704	2.16211	1.30901
0.572	-1.40271	-0.489209	2.2493	1.61964
0.574	-1.47642	-0.431138	2.30933	1.90805
0.576	-1.53737	-0.370619	2.33994	2.17218
0.578	-1.58534	-0.307771	2.33926	2.41027
0.58	-1.62022	-0.242714	2.30588	2.62086
0.582	-1.64197	-0.175574	2.23886	2.80282
0.584	-1.65068	-0.106489	2.13773	2.95532
0.586	-1.64651	-0.0356126	2.00258	3.07788
0.588	-1.62974	0.0368737	1.83401	3.17032
0.59	-1.60073	0.110761	1.63315	3.23276
0.592	-1.55993	0.185806	1.40167	3.26565
0.594	-1.50789	0.261727	1.14174	3.26971
0.596	-1.44523	0.338199	0.856053	3.24593
0.598	-1.37265	0.414855	0.547741	3.19558
0.6	-1.29092	0.491278	0.220381	3.12012
0.602	-1.20087	0.567009	-0.122066	3.02127
0.604	-1.10341	0.64154	-0.475301	2.90089
0.606	-0.999477	0.714322	-0.834746	2.76103
0.608	-0.890053	0.784763	-1.1956	2.60384
0.61	-0.776156	0.852235	-1.55291	2.4316
0.612	-0.65883	0.916081	-1.90164	2.24664
0.614	-0.53913	0.975618	-2.23675	2.05136
0.616	-0.41812	1.03015	-2.55323	1.84814
0.618	-0.296859	1.07896	-2.84624	1.63937
0.62	-0.176392	1.12135	-3.11113	1.4274
0.622	-0.0577456	1.15662	-3.34353	1.2145
0.624	0.0580872	1.1841	-3.53942	1.00287
0.626	0.170151	1.20315	-3.6952	0.794566
0.628	0.277539	1.21316	-3.80774	0.591534
0.63	0.379398	1.21361	-3.87442	0.395558
0.632	0.474937	1.20401	-3.89322	0.208255
0.634	0.563435	1.18396	-3.86272	0.0310581
0.636	0.644244	1.15316	-3.78217	-0.134791
0.638	0.716795	1.11139	-3.65146	-0.288254
0.64	0.780603	1.05855	-3.4712	-0.428498
0.642	0.83527	0.994642	-3.24266	-0.5549
0.644	0.880488	0.919795	-2.96782	-0.667046
0.646	0.91604	0.834264	-2.64933	-0.764729
0.648	0.941798	0.73843	-2.29046	-0.847942
0.65	0.95773	0.63281	-1.89514	-0.916871
0.652	0.963893	0.51805	-1.46783	-0.971887
0.654	0.96043	0.394926	-1.01352	-1.01353
0.656	0.947576	0.264343	-0.537687	-1.0425
0.658	0.925643	0.127329	-0.0461651	-1.05962
0.66	0.895026	-0.0149746	0.454874	-1.06587
0.662	0.856192	-0.161318	0.959022	-1.0623
0.664	0.809675	-0.310357	1.45971	-1.05006
0.666	0.756073	-0.460662	1.95031	-1.03037
0.668	0.69604	-0.610734	2.42419	-1.00448
0.67	0.630279	-0.759018	2.87485	-0.973672
0.672	0.559534	-0.903923	3.29598	-0.939229
0.674	0.484583	-1.04384	3.68154	-0.902415
0.676	0.406232	-1.17714	4.02589	-0.864453
0.678	0.325306	-1.30225	4.32382	-0.826515
0.68	0.24264	-1.41759	4.57067	-0.789696
0.682	0.159074	-1.52167	4.76235	-0.755002
0.684	0.0754439	-1.61306	4.89547	-0.723334
0.686	-0.00742629	-1.69044	4.96732	-0.695479
0.688	-0.0887303	-1.75259	4.97597	-0.672093
0.69	-0.167687	-1.79844	4.9203	-0.653696
0.692	-0.243547	-1.82707	4.8	-0.640668
0.694	-0.315599	-1.83772	4.61559	-0.633238
0.696	-0.383173	-1.82982	4.36844	-0.631489
0.698	-0.445649	-1.803	4.06077	-0.635351
0.7	-0.50246	-1.75706	3.6956	-0.644612
0.702	-0.553096	-1.69207	3.27673	-0.658913
0.704	-0.597106	-1.60827	2.80871	-0.677762
0.706	-0.634104	-1.50615	2.2968	-0.700542
0.708	-0.66377	-1.3864	1.74687	-0.726518
0.71	-0.685852	-1.24996	1.16537	-0.754851
0.712	-0.700168	-1.09794	0.559228	-0.784615
0.714	-0.706606	-0.931708	-0.0642274	-0.814808
0.716	-0.705124	-0.752787	-0.697353	-0.844371
0.718	-0.695751	-0.562898	-1.33229	-0.872205
0.72	-0.678586	-0.363928	-1.96107	-0.897188
0.722	-0.653797	-0.157909	-2.57571	-0.918198
0.724	-0.621619	0.0530031	-3.16831	-0.934126
0.726	-0.58235	0.266546	-3.73115	-0.943896
0.728	-0.536354	0.480381	-4.25683	-0.946487
0.73	-0.484052	0.692118	-4.73832	-0.940948
0.732	-0.425922	0.899342	-5.16907	-0.926416
0.734	-0.362495	1.09964	-5.5431	-0.902131
0.736	-0.29435	1.29065	-5.85507	-0.867449
0.738	-0.222109	1.47004	-6.10039	-0.821863
0.74	-0.146438	1.6356	-6.27522	-0.765003
0.742	-0.0680317	1.78524	-6.37659	-0.696656
0.744	0.0123814	1.917	-6.40238	-0.616766
0.746	0.0940509	2.0291	-6.35141	-0.525447
0.748	0.176208	2.11998	-6.22342	-0.42298
0.75	0.258071	2.18828	-6.0191	-0.309816
0.752	0.338853	2.23291	-5.7401	-0.186577
0.754	0.417767	2.253	-5.38896	-0.0540505
0.756	0.494033	2.248	-4.96915	0.0868156
0.758	0.566881	2.21762	-4.48499	0.234921
0.76	0.635565	2.16187	-3.94161	0.389024
0.762	0.699363	2.08108	-3.34491	0.547752
0.764	0.757583	1.97586	-2.70145	0.709618
0.766	0.809576	1.84712	-2.01842	0.873033
0.768	0.854736	1.69606	-1.30352	1.03633
0.77	0.892508	1.52419	-0.564871	1.19777
0.772	0.922395	1.33326	0.189059	1.35558
0.774	0.943962	1.12526	0.949581	1.50795
0.776	0.956842	0.902447	1.70788	1.6531
0.778	0.960741	0.667245	2.45512	1.78923
0.78	0.955441	0.422275	3.18257	1.91461
0.782	0.940806	0.170299	3.88167	2.02757
0.784	0.916784	-0.0858032	4.54417	2.12652
0.786	0.883407	-0.343073	5.16221	2.20999
0.788	0.840798	-0.598505	5.72844	2.27662
0.79	0.789168	-0.849086	6.23608	2.32522
0.792	0.728818	-1.09183	6.67901	2.35473
0.794	0.660138	-1.32381	7.05184	2.36431
0.796	0.583605	-1.54221	7.34999	2.35328
0.798	0.499782	-1.74435	7.56974	2.32118
0.8	0.409314	-1.92771	7.70826	2.26776
0.802	0.312922	-2.09	7.76364	2.19299
0.804	0.211401	-2.22913	7.73495	2.09706
0.806	0.105613	-2.34331	7.6222	1.98041
0.808	-0.00352003	-2.431	7.42637	1.84367
0.81	-0.115025	-2.49101	7.1494	1.68774
0.812	-0.227885	-2.52243	6.79414	1.51369
0.814	-0.341047	-2.52473	6.36433	1.32283
0.816	-0.453436	-2.49771	5.86458	1.11666
0.818	-0.563958	-2.44151	5.30026	0.896863
0.82	-0.671521	-2.35666	4.67748	0.665291
0.822	-0.775035	-2.24402	4.00299	0.423948
0.824	-0.873432	-2.10477	3.28414	0.174969
0.826	-0.965673	-1.94047	2.52874	-0.0793999
0.828	-1.05076	-1.75294	1.74502	-0.336827
0.83	-1.12775	-1.54432	0.941474	-0.594917
0.832	-1.19576	-1.31702	0.126835	-0.851236
0.834	-1.25398	-1.07366	-0.690084	-1.10334
0.836	-1.30169	-0.817078	-1.50046	-1.34879
0.838	-1.33826	-0.550296	-2.29558	-1.58521
0.84	-1.36317	-0.276452	-3.06692	-1.81026
0.842	-1.37599	0.00121369	-3.80624	-2.0217
0.844	-1.37641	0.279409	-4.50571	-2.21743
0.846	-1.36427	0.554825	-5.15795	-2.39545
0.848	-1.3395	0.824182	-5.75613	-2.55395
0.85	-1.30216	1.08427	-6.29406	-2.69129
0.852	-1.25246	1.33198	-6.76622	-2.80602
0.854	-1.19073	1.56436	-7.16785	-2.89692
0.856	-1.11741	1.77864	-7.49497	-2.963
0.858	-1.03309	1.97226	-7.74444	-3.0035
0.86	-0.938459	2.14293	-7.91399	-3.01792
0.862	-0.834327	2.28861	-8.00221	-3.006
0.864	-0.721609	2.40761	-8.0086	-2.96776
0.866	-0.601317	2.49852	-7.93353	-2.90347
0.868	-0.474549	2.5603	-7.77825	-2.81364
0.87	-0.342481	2.59227	-7.54488	-2.69907
0.872	-0.206352	2.59411	-7.23635	-2.56076
0.874	-0.06745	2.56585	-6.85638	-2.39998
0.876	0.0728971	2.50792	-6.40941	-2.2182
0.878	0.21334	2.42109	-5.90061	-2.0171
0.88	0.352519	2.30648	-5.33571	-1.79853
0.882	0.489084	2.16557	-4.72103	-1.56454
0.884	0.621703	2.00014	-4.06337	-1.31729
0.886	0.749082	1.81226	-3.36991	-1.05909
0.888	0.869976	1.60428	-2.64815	-0.792323
0.89	0.983205	1.37877	-1.90583	-0.519467
0.892	1.08767	1.13853	-1.15084	-0.243033
0.894	1.18235	0.886515	-0.391117	0.0344447
0.896	1.26634	0.625802	0.365414	0.310438
0.898	1.33884	0.359572	1.11095	0.582451
0.9	1.39917	0.0910549	1.83788	0.848043
0.902	1.44677	-0.176509	2.53886	1.10486
0.904	1.48122	-0.439909	3.20692	1.35064
0.906	1.50225	-0.696003	3.83548	1.58328
0.908	1.50971	-0.941758	4.41846	1.80078
0.91	1.5036	-1.17428	4.95034	2.00134
0.912	1.48407	-1.39088	5.42618	2.18333
0.914	1.45139	-1.58904	5.8417	2.34532
0.916	1.40597	-1.76652	6.1933	2.48609
0.918	1.34837	-1.92134	6.47809	2.60464
0.92	1.27924	-2.0518	6.69393	2.70018
0.922	1.19935	-2.15654	6.83941	2.77218
0.924	1.10961	-2.2345	6.9139	2.8203
0.926	1.01096	-2.28496	6.91752	2.84448
0.928	0.904474	-2.30755	6.85113	2.84484
0.93	0.791268	-2.30226	6.71632	2.82175
0.932	0.672516	-2.26938	6.51537	2.77578
0.934	0.549435	-2.20959	6.25125	2.70772
0.936	0.423264	-2.12385	5.92754	2.61854
0.938	0.295255	-2.01345	5.54842	2.50937
0.94	0.166657	-1.87998	5.11858	2.38154
0.942	0.0387	-1.72528	4.64321	2.23648
0.944	-0.0874156	-1.55145	4.12789	2.07578
0.946	-0.210534	-1.3608	3.57856	1.90112
0.948	-0.329558	-1.15582	3.00143	1.71427
0.95	-0.443454	-0.939166	2.40296	1.51706
0.952	-0.55127	-0.713601	1.78969	1.31139
0.954	-0.65214	-0.481979	1.16829	1.09916
0.956	-0.745294	-0.247201	0.545375	0.882286
0.958	-0.830062	-0.0121801	-0.0724765	0.66267
0.96	-0.905881	0.220195	-0.678845	0.442184
0.962	-0.972298	0.447093	-1.26752	0.222651
0.964	-1.02897	0.665776	-1.83256	0.00582789
0.966	-1.07567	0.87363	-2.36836	-0.206607
0.968	-1.11229	1.0682	-2.8697	-0.41307
0.97	-1.1388	1.2472	-3.3318	-0.612081
0.972	-1.15531	1.40858	-3.75038	-0.802278
0.974	-1.16201	1.5505	-4.12165	-0.982421
0.976	-1.1592	1.67138	-4.44243	-1.1514
0.978	-1.14725	1.7699	-4.71008	-1.30824
0.98	-1.12662	1.84503	-4.92259	-1.45211
0.982	-1.09783	1.89603	-5.07856	-1.58231
0.984	-1.06146	1.92245	-5.17724	-1.69828
0.986	-1.01816	1.92414	-5.21847	-1.79961
0.988	-0.968599	1.90125	-5.20277	-1.88601
0.99	-0.913478	1.85423	-5.1312	-1.95733
0.992	-0.853522	1.78379	-5.00547	-2.01354
0.994	-0.789465	1.69094	-4.82781	-2.05473
0.996	-0.722037	1.57694	-4.60101	-2.08109
0.998	-0.651961	1.44327	-4.32835	-2.09293
1	-0.579937	1.29167	-4.01355	-2.09063

## Sheet: fig_4_b
time	blue_mean	red_mean	blue_sem	red_sem
-1	1.2348	1.62518	0.704352	0.627194
-0.998	1.23492	1.62398	0.704694	0.62775
-0.996	1.23516	1.62212	0.704911	0.62841
-0.994	1.23574	1.62031	0.705376	0.628927
-0.992	1.23634	1.61841	0.706004	0.629685
-0.99	1.23687	1.61616	0.706704	0.630375
-0.988	1.23744	1.61344	0.707398	0.630993
-0.986	1.23834	1.61036	0.708066	0.631696
-0.984	1.23878	1.60702	0.70892	0.632255
-0.982	1.23944	1.60377	0.709236	0.63305
-0.98	1.24074	1.59992	0.709663	0.633495
-0.978	1.24183	1.59614	0.709963	0.633898
-0.976	1.24298	1.59201	0.710713	0.634305
-0.974	1.24379	1.58736	0.711238	0.634362
-0.972	1.2449	1.58259	0.71195	0.634416
-0.97	1.24631	1.57753	0.712703	0.634238
-0.968	1.24813	1.57203	0.713836	0.634024
-0.966	1.25005	1.56676	0.715175	0.633748
-0.964	1.25188	1.56132	0.716235	0.633811
-0.962	1.25384	1.55578	0.717191	0.633658
-0.96	1.25588	1.55009	0.718269	0.633797
-0.958	1.25779	1.54443	0.719329	0.634172
-0.956	1.25967	1.53857	0.72028	0.634687
-0.954	1.26165	1.53254	0.721386	0.635328
-0.952	1.26365	1.52646	0.722595	0.635557
-0.95	1.26571	1.51985	0.723788	0.635338
-0.948	1.26818	1.51304	0.724664	0.634821
-0.946	1.2708	1.50576	0.725515	0.63417
-0.944	1.27329	1.49861	0.726342	0.634007
-0.942	1.27592	1.49204	0.726865	0.63378
-0.94	1.2786	1.48534	0.727573	0.633313
-0.938	1.28101	1.4787	0.728474	0.632315
-0.936	1.2836	1.47222	0.72932	0.631717
-0.934	1.2863	1.46532	0.730101	0.631297
-0.932	1.28933	1.45849	0.730667	0.630735
-0.93	1.29273	1.45179	0.731041	0.629966
-0.928	1.29576	1.44504	0.731571	0.629242
-0.926	1.29897	1.43826	0.731887	0.628034
-0.924	1.30184	1.43119	0.732237	0.626779
-0.922	1.30498	1.42375	0.732423	0.625728
-0.92	1.30818	1.41659	0.732896	0.624629
-0.918	1.31125	1.40977	0.733488	0.623581
-0.916	1.31447	1.40293	0.734253	0.622576
-0.914	1.31781	1.39615	0.734487	0.621457
-0.912	1.32064	1.3895	0.734545	0.620393
-0.91	1.32338	1.38296	0.734631	0.618887
-0.908	1.32602	1.37679	0.734783	0.61767
-0.906	1.32848	1.37088	0.734879	0.616221
-0.904	1.33105	1.36515	0.735105	0.614637
-0.902	1.33356	1.35963	0.735207	0.613273
-0.9	1.33575	1.3541	0.735395	0.611951
-0.898	1.33769	1.34869	0.735538	0.610777
-0.896	1.33965	1.34351	0.735442	0.609747
-0.894	1.34155	1.33846	0.735537	0.608433
-0.892	1.34325	1.3339	0.735719	0.607521
-0.89	1.34465	1.32972	0.735499	0.606572
-0.888	1.34594	1.32584	0.735345	0.605698
-0.886	1.34693	1.32234	0.73511	0.60451
-0.884	1.34789	1.31901	0.735099	0.603473
-0.882	1.34845	1.316	0.734812	0.602302
-0.88	1.34887	1.31312	0.734643	0.601301
-0.878	1.34915	1.3106	0.734741	0.600403
-0.876	1.34919	1.30836	0.734786	0.599491
-0.874	1.34904	1.30619	0.735031	0.598676
-0.872	1.34864	1.3046	0.735116	0.597954
-0.87	1.3478	1.30331	0.735009	0.597093
-0.868	1.34663	1.30223	0.734928	0.596076
-0.866	1.34526	1.30129	0.734957	0.595323
-0.864	1.34361	1.30095	0.734734	0.594671
-0.862	1.34175	1.30066	0.734486	0.593839
-0.86	1.33974	1.30094	0.734314	0.593019
-0.858	1.33749	1.30153	0.733989	0.592385
-0.856	1.33481	1.3025	0.733637	0.591948
-0.854	1.33196	1.30379	0.73349	0.591237
-0.852	1.32893	1.30548	0.733187	0.59076
-0.85	1.32547	1.30762	0.732834	0.590334
-0.848	1.32176	1.30992	0.732404	0.589834
-0.846	1.31785	1.31225	0.73196	0.589503
-0.844	1.31377	1.31489	0.731517	0.589213
-0.842	1.30946	1.31779	0.731085	0.589047
-0.84	1.30496	1.32092	0.730588	0.588936
-0.838	1.30015	1.32444	0.730005	0.588569
-0.836	1.29507	1.3282	0.729338	0.588488
-0.834	1.2897	1.33223	0.728661	0.588395
-0.832	1.28389	1.33654	0.727853	0.588423
-0.83	1.27795	1.3412	0.727024	0.588532
-0.828	1.27178	1.34627	0.725986	0.588556
-0.826	1.26541	1.35126	0.724904	0.588715
-0.824	1.25873	1.35645	0.723742	0.588797
-0.822	1.25184	1.36197	0.722528	0.588893
-0.82	1.24475	1.36765	0.721212	0.589192
-0.818	1.23737	1.37369	0.719786	0.5892
-0.816	1.2295	1.38013	0.71815	0.589551
-0.814	1.22157	1.38692	0.716912	0.589946
-0.812	1.2135	1.39384	0.715667	0.590466
-0.81	1.20525	1.40084	0.71426	0.59086
-0.808	1.1967	1.40819	0.712736	0.591099
-0.806	1.18779	1.41563	0.710912	0.591514
-0.804	1.17853	1.42322	0.709056	0.591645
-0.802	1.16934	1.43115	0.706957	0.591553
-0.8	1.16006	1.43921	0.70503	0.591728
-0.798	1.15059	1.44732	0.703285	0.592304
-0.796	1.14081	1.45585	0.701695	0.592836
-0.794	1.13093	1.46422	0.700006	0.593494
-0.792	1.12089	1.47233	0.698136	0.593907
-0.79	1.11084	1.48073	0.696216	0.594574
-0.788	1.10047	1.48932	0.694324	0.595527
-0.786	1.09002	1.49799	0.692664	0.596293
-0.784	1.07972	1.50647	0.690379	0.59685
-0.782	1.06944	1.51471	0.68792	0.597509
-0.78	1.05906	1.52341	0.685499	0.597479
-0.778	1.04842	1.53257	0.683139	0.597509
-0.776	1.03753	1.54155	0.68074	0.597896
-0.774	1.02672	1.55054	0.678327	0.598434
-0.772	1.01587	1.5593	0.675892	0.598857
-0.77	1.0054	1.56818	0.673502	0.598915
-0.768	0.995089	1.57724	0.671188	0.599397
-0.766	0.984955	1.58631	0.668787	0.599882
-0.764	0.975089	1.59526	0.666392	0.600226
-0.762	0.9651	1.6041	0.663771	0.600827
-0.76	0.955493	1.61278	0.661011	0.601075
-0.758	0.945816	1.62116	0.658034	0.601478
-0.756	0.936825	1.62935	0.655451	0.602083
-0.754	0.927968	1.63792	0.652746	0.602435
-0.752	0.919122	1.64676	0.649807	0.603099
-0.75	0.910713	1.65563	0.647327	0.603745
-0.748	0.902218	1.66406	0.644483	0.604386
-0.746	0.894118	1.67249	0.641802	0.605251
-0.744	0.886075	1.68068	0.638784	0.606365
-0.742	0.878616	1.68888	0.63638	0.607267
-0.74	0.87174	1.69728	0.634241	0.608018
-0.738	0.865198	1.70511	0.632086	0.608728
-0.736	0.858846	1.71258	0.629857	0.609486
-0.734	0.852593	1.71993	0.627096	0.610164
-0.732	0.846989	1.72673	0.624916	0.610854
-0.73	0.841803	1.73323	0.622709	0.610941
-0.728	0.836903	1.73997	0.620453	0.610888
-0.726	0.832361	1.74675	0.618354	0.61082
-0.724	0.827847	1.75348	0.616027	0.610895
-0.722	0.823544	1.75992	0.613721	0.610299
-0.72	0.819855	1.76629	0.612076	0.610102
-0.718	0.81654	1.77223	0.610696	0.609964
-0.716	0.81354	1.77792	0.609354	0.609994
-0.714	0.811231	1.78341	0.608383	0.609825
-0.712	0.809249	1.789	0.607613	0.609657
-0.71	0.807423	1.79421	0.606703	0.609368
-0.708	0.805993	1.79942	0.60613	0.60908
-0.706	0.804854	1.80444	0.605214	0.608958
-0.704	0.804285	1.80924	0.604798	0.608732
-0.702	0.804177	1.81401	0.604611	0.60835
-0.7	0.804749	1.81821	0.604674	0.608506
-0.698	0.805738	1.82251	0.604814	0.608262
-0.696	0.807469	1.8262	0.605173	0.608032
-0.694	0.809538	1.8301	0.605687	0.607729
-0.692	0.811845	1.83369	0.606322	0.607543
-0.69	0.814448	1.83732	0.606977	0.607327
-0.688	0.817709	1.84105	0.607747	0.606881
-0.686	0.821539	1.84407	0.608173	0.606743
-0.684	0.825563	1.84678	0.609176	0.60639
-0.682	0.830106	1.84964	0.610331	0.60589
-0.68	0.834811	1.85234	0.611482	0.605332
-0.678	0.839877	1.85486	0.612826	0.605178
-0.676	0.845196	1.85663	0.614203	0.605037
-0.674	0.850975	1.85872	0.615679	0.605048
-0.672	0.857045	1.86017	0.617235	0.604916
-0.67	0.8635	1.86168	0.618853	0.60471
-0.668	0.870432	1.8631	0.6207	0.604952
-0.666	0.877569	1.86462	0.622283	0.604811
-0.664	0.884746	1.86573	0.623837	0.604715
-0.662	0.892233	1.86675	0.625504	0.604491
-0.66	0.899521	1.8678	0.626381	0.604239
-0.658	0.907154	1.86839	0.627575	0.604161
-0.656	0.914704	1.86911	0.628588	0.604071
-0.654	0.922542	1.86937	0.62973	0.604175
-0.652	0.930666	1.86937	0.63087	0.604591
-0.65	0.93892	1.86947	0.63203	0.604629
-0.648	0.94728	1.86938	0.633079	0.604996
-0.646	0.955805	1.86947	0.633929	0.60493
-0.644	0.964356	1.86907	0.63453	0.605079
-0.642	0.973074	1.86849	0.635061	0.605264
-0.64	0.98209	1.86804	0.635744	0.605562
-0.638	0.990939	1.86755	0.63655	0.60548
-0.636	0.999431	1.86688	0.636876	0.605197
-0.634	1.00778	1.8665	0.637108	0.604856
-0.632	1.01642	1.86597	0.63757	0.6046
-0.63	1.02487	1.86528	0.638083	0.604733
-0.628	1.03323	1.86444	0.638619	0.605023
-0.626	1.04142	1.86321	0.638985	0.605472
-0.624	1.0496	1.86199	0.639348	0.605728
-0.622	1.05766	1.8611	0.639477	0.606121
-0.62	1.06565	1.86035	0.639561	0.605979
-0.618	1.07352	1.85938	0.639693	0.605698
-0.616	1.08116	1.85846	0.63974	0.605195
-0.614	1.08863	1.85744	0.639744	0.604739
-0.612	1.09567	1.8567	0.639302	0.604022
-0.61	1.10282	1.85585	0.638735	0.603238
-0.608	1.10965	1.85522	0.638232	0.602472
-0.606	1.1165	1.85474	0.637699	0.601579
-0.604	1.1229	1.85437	0.637091	0.600454
-0.602	1.12896	1.85431	0.636499	0.599266
-0.6	1.13476	1.85434	0.635788	0.597896
-0.598	1.14013	1.85439	0.635036	0.59671
-0.596	1.14529	1.85491	0.634064	0.595162
-0.594	1.15051	1.85581	0.633021	0.593637
-0.592	1.15566	1.85683	0.631974	0.591966
-0.59	1.16037	1.85788	0.631039	0.590235
-0.588	1.16467	1.85935	0.630084	0.588359
-0.586	1.16871	1.86085	0.62894	0.586371
-0.584	1.17236	1.86234	0.627738	0.584473
-0.582	1.17573	1.86421	0.626169	0.582527
-0.58	1.17899	1.86641	0.624729	0.580659
-0.578	1.18196	1.86876	0.623329	0.578449
-0.576	1.18463	1.87117	0.621956	0.576521
-0.574	1.18703	1.87402	0.620529	0.57438
-0.572	1.18925	1.87702	0.619303	0.572392
-0.57	1.19107	1.88027	0.617924	0.570498
-0.568	1.19256	1.8838	0.616497	0.568392
-0.566	1.19378	1.88738	0.61498	0.566438
-0.564	1.19469	1.89122	0.61342	0.564489
-0.562	1.19547	1.89516	0.611873	0.562444
-0.56	1.19588	1.89932	0.610472	0.56019
-0.558	1.196	1.90376	0.609198	0.557887
-0.556	1.19575	1.9083	0.60786	0.555503
-0.554	1.19498	1.91314	0.606201	0.553213
-0.552	1.19406	1.91822	0.604623	0.550568
-0.55	1.19294	1.92359	0.60305	0.547785
-0.548	1.19147	1.92916	0.601386	0.545085
-0.546	1.18969	1.93482	0.599812	0.542458
-0.544	1.18751	1.9407	0.598115	0.539972
-0.542	1.18492	1.94674	0.596311	0.537519
-0.54	1.18204	1.95302	0.594585	0.535248
-0.538	1.17887	1.95953	0.59289	0.532785
-0.536	1.1753	1.96613	0.591239	0.530288
-0.534	1.17134	1.97287	0.589608	0.527721
-0.532	1.16719	1.97994	0.588101	0.525158
-0.53	1.16275	1.98723	0.586599	0.522609
-0.528	1.158	1.99478	0.585119	0.520267
-0.526	1.15285	2.00239	0.583369	0.517697
-0.524	1.14748	2.01012	0.581654	0.514777
-0.522	1.14184	2.01804	0.579947	0.511663
-0.52	1.13587	2.02609	0.578139	0.508613
-0.518	1.12957	2.03413	0.576273	0.505747
-0.516	1.12279	2.04244	0.574302	0.502899
-0.514	1.11585	2.05094	0.572249	0.500158
-0.512	1.10851	2.05971	0.570237	0.497307
-0.51	1.10088	2.06857	0.568172	0.494504
-0.508	1.09309	2.0774	0.566076	0.491662
-0.506	1.08493	2.08673	0.563986	0.488633
-0.504	1.07657	2.09617	0.561799	0.485516
-0.502	1.06796	2.10592	0.559561	0.482249
-0.5	1.05896	2.11567	0.557213	0.479018
-0.498	1.04976	2.12556	0.554866	0.475632
-0.496	1.04033	2.13546	0.552687	0.472609
-0.494	1.03071	2.14522	0.55055	0.469408
-0.492	1.02084	2.15491	0.548294	0.466028
-0.49	1.01053	2.16459	0.545683	0.463038
-0.488	1.00025	2.17448	0.543252	0.459746
-0.486	0.989973	2.18427	0.540997	0.456546
-0.484	0.979275	2.19413	0.538242	0.452955
-0.482	0.968503	2.20401	0.535523	0.449209
-0.48	0.957188	2.21401	0.532619	0.445453
-0.478	0.945905	2.22397	0.529937	0.441407
-0.476	0.934582	2.23381	0.52725	0.437476
-0.474	0.923	2.24369	0.524362	0.433374
-0.472	0.911484	2.25351	0.521547	0.429327
-0.47	0.899562	2.26303	0.518236	0.425566
-0.468	0.887668	2.27258	0.51499	0.421122
-0.466	0.875907	2.28181	0.511717	0.416968
-0.464	0.864121	2.29119	0.508452	0.412802
-0.462	0.852328	2.30046	0.505184	0.408605
-0.46	0.840105	2.3096	0.501429	0.404226
-0.458	0.827974	2.31849	0.497755	0.400184
-0.456	0.815825	2.32709	0.493939	0.396107
-0.454	0.803538	2.33556	0.490185	0.391871
-0.452	0.791272	2.34394	0.486259	0.38776
-0.45	0.779415	2.35212	0.482507	0.383855
-0.448	0.767554	2.3602	0.478673	0.379702
-0.446	0.755937	2.36814	0.475053	0.375621
-0.444	0.744317	2.37598	0.471179	0.371445
-0.442	0.732841	2.38357	0.467372	0.367391
-0.44	0.721504	2.39098	0.463653	0.363344
-0.438	0.710361	2.39837	0.4598	0.359146
-0.436	0.699209	2.40547	0.455984	0.354946
-0.434	0.688376	2.4123	0.452165	0.350877
-0.432	0.677739	2.41889	0.448311	0.346906
-0.43	0.667286	2.42528	0.444293	0.343282
-0.428	0.657043	2.43141	0.440401	0.33987
-0.426	0.646984	2.43715	0.43648	0.336576
-0.424	0.637058	2.44259	0.432571	0.333427
-0.422	0.62727	2.44775	0.428795	0.330402
-0.42	0.617752	2.45286	0.42507	0.327261
-0.418	0.60848	2.45759	0.421424	0.324535
-0.416	0.59935	2.46214	0.417661	0.321632
-0.414	0.59047	2.46652	0.414033	0.318723
-0.412	0.581732	2.47067	0.410288	0.316043
-0.41	0.573225	2.47463	0.406647	0.313536
-0.408	0.564977	2.4784	0.403025	0.311268
-0.406	0.55697	2.48194	0.399429	0.309054
-0.404	0.549157	2.48529	0.395905	0.306791
-0.402	0.541536	2.48845	0.392479	0.304549
-0.4	0.534175	2.49163	0.38909	0.301737
-0.398	0.526991	2.49448	0.385593	0.299438
-0.396	0.520097	2.49709	0.38232	0.297458
-0.394	0.513451	2.49947	0.379097	0.295575
-0.392	0.507056	2.50163	0.37601	0.293714
-0.39	0.500901	2.50365	0.373012	0.29189
-0.388	0.494832	2.50551	0.36987	0.290182
-0.386	0.489052	2.5072	0.366805	0.288584
-0.384	0.483437	2.50875	0.363835	0.287099
-0.382	0.478072	2.51018	0.361007	0.285734
-0.38	0.472946	2.5115	0.358258	0.284475
-0.378	0.468068	2.51271	0.355566	0.283295
-0.376	0.463359	2.5138	0.352758	0.282185
-0.374	0.458909	2.51478	0.350116	0.281124
-0.372	0.454692	2.51565	0.347543	0.280092
-0.37	0.450654	2.51644	0.345067	0.278911
-0.368	0.446791	2.51717	0.34272	0.277866
-0.366	0.44314	2.51773	0.340454	0.276973
-0.364	0.439691	2.51821	0.338287	0.276149
-0.362	0.436439	2.5186	0.336192	0.275403
-0.36	0.43335	2.51891	0.33417	0.274726
-0.358	0.430419	2.51914	0.332168	0.274083
-0.356	0.427596	2.5193	0.330213	0.273484
-0.354	0.425059	2.51939	0.328357	0.272935
-0.352	0.422668	2.51942	0.326573	0.272426
-0.35	0.420409	2.51938	0.324857	0.271971
-0.348	0.418298	2.5193	0.3232	0.271566
-0.346	0.416308	2.51917	0.321608	0.27123
-0.344	0.414469	2.51902	0.320069	0.270906
-0.342	0.412783	2.51884	0.318564	0.270626
-0.34	0.411186	2.51861	0.31711	0.270401
-0.338	0.409767	2.51834	0.315828	0.270221
-0.336	0.408523	2.51803	0.314701	0.27009
-0.334	0.407378	2.51769	0.313651	0.270027
-0.332	0.406327	2.51734	0.312632	0.269973
-0.33	0.405376	2.51697	0.311662	0.269945
-0.328	0.404519	2.51658	0.310748	0.269969
-0.326	0.403782	2.51615	0.309992	0.270121
-0.324	0.403078	2.51574	0.309212	0.270112
-0.322	0.402446	2.51531	0.308393	0.270095
-0.32	0.401896	2.51489	0.307654	0.270155
-0.318	0.401406	2.51444	0.306964	0.270345
-0.316	0.400953	2.51396	0.306346	0.270606
-0.314	0.400542	2.51344	0.30579	0.270901
-0.312	0.400184	2.5129	0.30529	0.271215
-0.31	0.399867	2.51235	0.304831	0.27159
-0.308	0.399577	2.51178	0.30443	0.271954
-0.306	0.399339	2.51114	0.304068	0.272306
-0.304	0.399136	2.51054	0.303693	0.272708
-0.302	0.398977	2.50995	0.303359	0.273137
-0.3	0.398869	2.50935	0.303116	0.273615
-0.298	0.398768	2.50882	0.302921	0.273941
-0.296	0.398674	2.50827	0.302721	0.274317
-0.294	0.39859	2.50769	0.302556	0.274664
-0.292	0.398519	2.50711	0.302421	0.275036
-0.29	0.398479	2.50652	0.302225	0.275473
-0.288	0.398468	2.5059	0.302036	0.275979
-0.286	0.398476	2.50527	0.301888	0.276542
-0.284	0.398491	2.50465	0.301799	0.277135
-0.282	0.398516	2.50403	0.301759	0.277732
-0.28	0.398546	2.50339	0.301768	0.278324
-0.278	0.398598	2.50273	0.301812	0.278946
-0.276	0.39866	2.50205	0.301885	0.279593
-0.274	0.398713	2.50135	0.301937	0.280279
-0.272	0.39876	2.50065	0.301953	0.281004
-0.27	0.398821	2.49994	0.302017	0.281769
-0.268	0.398879	2.49921	0.302132	0.282562
-0.266	0.398955	2.49846	0.302301	0.283381
-0.264	0.399045	2.49767	0.302554	0.28423
-0.262	0.399205	2.49687	0.303098	0.285113
-0.26	0.399295	2.49604	0.303355	0.286026
-0.258	0.399402	2.49518	0.303674	0.286981
-0.256	0.39954	2.4943	0.304037	0.287935
-0.254	0.399709	2.49338	0.304422	0.288953
-0.252	0.399888	2.49242	0.304839	0.290014
-0.25	0.400085	2.49143	0.305275	0.291135
-0.248	0.400299	2.49041	0.305742	0.292334
-0.246	0.400529	2.48933	0.306249	0.293596
-0.244	0.400796	2.4882	0.306787	0.294942
-0.242	0.40112	2.48703	0.307367	0.296372
-0.24	0.401479	2.48581	0.308052	0.297875
-0.238	0.401842	2.48455	0.308763	0.299432
-0.236	0.402205	2.48324	0.309391	0.301008
-0.234	0.402602	2.48186	0.310117	0.302674
-0.232	0.40305	2.48044	0.310869	0.304374
-0.23	0.403576	2.47895	0.311664	0.306156
-0.228	0.404136	2.47743	0.312551	0.308033
-0.226	0.40474	2.47589	0.313499	0.309917
-0.224	0.40542	2.47431	0.314512	0.311823
-0.222	0.406198	2.47266	0.315689	0.313668
-0.22	0.406943	2.47096	0.316749	0.315592
-0.218	0.407771	2.4692	0.317897	0.317589
-0.216	0.40866	2.46735	0.319104	0.319682
-0.214	0.409632	2.46542	0.320359	0.321803
-0.212	0.410669	2.46338	0.3217	0.32405
-0.21	0.411844	2.46133	0.323176	0.326435
-0.208	0.413096	2.45918	0.32481	0.32899
-0.206	0.414409	2.45688	0.326416	0.33173
-0.204	0.415849	2.45453	0.328218	0.334732
-0.202	0.41747	2.45215	0.330267	0.337673
-0.2	0.419055	2.4497	0.332178	0.340602
-0.198	0.420826	2.44714	0.334132	0.343673
-0.196	0.422675	2.44441	0.336202	0.346937
-0.194	0.424688	2.44156	0.338389	0.350417
-0.192	0.426738	2.43865	0.340562	0.353944
-0.19	0.428922	2.43566	0.342922	0.357513
-0.188	0.431344	2.43263	0.34552	0.361034
-0.186	0.433932	2.42938	0.348237	0.364684
-0.184	0.43666	2.42598	0.351137	0.368811
-0.182	0.439509	2.42252	0.354165	0.372874
-0.18	0.442487	2.41892	0.357279	0.377032
-0.178	0.445586	2.41534	0.360395	0.38107
-0.176	0.448945	2.41161	0.363725	0.385287
-0.174	0.452447	2.4077	0.36717	0.389572
-0.172	0.456195	2.40352	0.370736	0.39407
-0.17	0.460149	2.39918	0.374435	0.398575
-0.168	0.464463	2.39457	0.378515	0.403527
-0.166	0.468954	2.39007	0.38274	0.408218
-0.164	0.473521	2.38543	0.387027	0.413094
-0.162	0.478244	2.38075	0.39124	0.417924
-0.16	0.483154	2.37584	0.39552	0.422794
-0.158	0.488325	2.37049	0.400043	0.427876
-0.156	0.493818	2.36502	0.404792	0.433099
-0.154	0.499625	2.35941	0.409829	0.438379
-0.152	0.505662	2.35358	0.415127	0.443746
-0.15	0.511805	2.34758	0.420312	0.448737
-0.148	0.518339	2.34119	0.42561	0.453935
-0.146	0.525219	2.33493	0.431484	0.459032
-0.144	0.53232	2.32853	0.437105	0.464204
-0.142	0.539738	2.32176	0.443017	0.469719
-0.14	0.547355	2.31463	0.449124	0.47523
-0.138	0.555029	2.30743	0.45515	0.480669
-0.136	0.562843	2.29999	0.461188	0.486261
-0.134	0.570951	2.29238	0.467327	0.491333
-0.132	0.579059	2.28504	0.47305	0.496191
-0.13	0.587521	2.27734	0.47906	0.501077
-0.128	0.596091	2.26903	0.485223	0.506074
-0.126	0.604565	2.26057	0.491041	0.511035
-0.124	0.613453	2.25199	0.49717	0.516177
-0.122	0.622383	2.24316	0.503266	0.520999
-0.12	0.631385	2.23395	0.509331	0.525758
-0.118	0.640731	2.22447	0.515674	0.530417
-0.116	0.649864	2.215	0.521445	0.534842
-0.114	0.659449	2.20543	0.527804	0.539191
-0.112	0.669451	2.19558	0.534072	0.543479
-0.11	0.67961	2.18574	0.540256	0.547443
-0.108	0.689359	2.17545	0.545782	0.551145
-0.106	0.699229	2.1644	0.551488	0.554854
-0.104	0.709181	2.15335	0.556994	0.558402
-0.102	0.719106	2.14178	0.562183	0.561953
-0.1	0.729111	2.13021	0.567319	0.565232
-0.098	0.739094	2.11817	0.572225	0.568752
-0.096	0.749093	2.10604	0.577097	0.571799
-0.094	0.758996	2.0928	0.582007	0.574259
-0.092	0.769138	2.07928	0.586987	0.576685
-0.09	0.779177	2.06589	0.591704	0.578855
-0.088	0.788728	2.05184	0.595909	0.581119
-0.086	0.798336	2.03772	0.600333	0.58321
-0.084	0.807698	2.02321	0.604389	0.585047
-0.082	0.816908	2.00871	0.608132	0.587139
-0.08	0.826057	1.99383	0.611639	0.589051
-0.078	0.835012	1.97904	0.614941	0.590253
-0.076	0.843816	1.96381	0.617806	0.591149
-0.074	0.852212	1.94819	0.620327	0.591787
-0.072	0.860412	1.93195	0.622516	0.592719
-0.07	0.868396	1.91558	0.624509	0.593438
-0.068	0.875902	1.89884	0.625994	0.594034
-0.066	0.883217	1.88168	0.627646	0.594615
-0.064	0.890084	1.86449	0.629027	0.595431
-0.062	0.896977	1.84784	0.630613	0.596105
-0.06	0.903739	1.83138	0.632206	0.596376
-0.058	0.910402	1.81486	0.63366	0.596458
-0.056	0.916782	1.79785	0.635057	0.596322
-0.054	0.922943	1.781	0.636229	0.596126
-0.052	0.928613	1.76414	0.636759	0.595762
-0.05	0.933995	1.7472	0.637106	0.594956
-0.048	0.939199	1.73048	0.637135	0.594241
-0.046	0.944056	1.71425	0.636916	0.593577
-0.044	0.948808	1.69828	0.636692	0.592329
-0.042	0.953219	1.68214	0.636129	0.590979
-0.04	0.957611	1.66585	0.635846	0.58941
-0.038	0.961624	1.65043	0.635061	0.587324
-0.036	0.965464	1.63525	0.634021	0.584996
-0.034	0.969226	1.62084	0.632952	0.583097
-0.032	0.97277	1.60679	0.631583	0.581409
-0.03	0.976217	1.59313	0.630339	0.579732
-0.028	0.979576	1.57952	0.629158	0.578132
-0.026	0.982792	1.56654	0.627886	0.576153
-0.024	0.986207	1.55362	0.62661	0.57397
-0.022	0.989558	1.5412	0.625536	0.572046
-0.02	0.992522	1.5295	0.623972	0.56984
-0.018	0.995458	1.51815	0.6223	0.567868
-0.016	0.998899	1.50753	0.621002	0.565935
-0.014	1.00239	1.49724	0.619791	0.563767
-0.012	1.00589	1.48776	0.618238	0.561849
-0.01	1.00927	1.47896	0.616525	0.559865
-0.008	1.01245	1.47071	0.61485	0.557796
-0.006	1.01543	1.46302	0.612727	0.555863
-0.004	1.01819	1.45596	0.610553	0.553764
-0.002	1.0212	1.44945	0.608697	0.551415
0	1.02434	1.44363	0.606894	0.549336
0.002	1.02741	1.43823	0.604896	0.547258
0.004	1.03049	1.43343	0.603145	0.545357
0.006	1.03395	1.42925	0.601351	0.543411
0.008	1.03701	1.42553	0.599377	0.541305
0.01	1.03999	1.42188	0.597071	0.538898
0.012	1.04316	1.41878	0.594823	0.536563
0.014	1.04651	1.41615	0.592747	0.534591
0.016	1.05002	1.41403	0.590497	0.532571
0.018	1.05354	1.41207	0.588334	0.530748
0.02	1.05717	1.41083	0.586318	0.529302
0.022	1.06034	1.41024	0.584083	0.527742
0.024	1.06357	1.41002	0.58193	0.525948
0.026	1.06648	1.41023	0.579886	0.524485
0.028	1.06977	1.4106	0.577755	0.522801
0.03	1.07321	1.41137	0.575777	0.521199
0.032	1.0767	1.41244	0.573724	0.51956
0.034	1.08032	1.41379	0.571745	0.517966
0.036	1.08398	1.41527	0.569623	0.516695
0.038	1.08775	1.4169	0.567406	0.515074
0.04	1.09162	1.41883	0.565207	0.513594
0.042	1.09545	1.42086	0.562883	0.51226
0.044	1.09927	1.42329	0.560532	0.511303
0.046	1.10306	1.42613	0.558298	0.510201
0.048	1.10693	1.42908	0.556154	0.509168
0.05	1.11072	1.43208	0.553907	0.508199
0.052	1.11456	1.43521	0.551747	0.507076
0.054	1.1184	1.43855	0.549797	0.505826
0.056	1.12232	1.44184	0.547909	0.504665
0.058	1.12614	1.44528	0.546018	0.503598
0.06	1.13006	1.449	0.544037	0.502484
0.062	1.13416	1.45291	0.542141	0.501445
0.064	1.13824	1.45694	0.540501	0.500112
0.066	1.14221	1.46102	0.538852	0.498895
0.068	1.14631	1.46515	0.537224	0.497651
0.07	1.15069	1.46938	0.535674	0.496434
0.072	1.15497	1.47397	0.533894	0.495335
0.074	1.15946	1.47859	0.532224	0.494275
0.076	1.16401	1.48322	0.530738	0.493095
0.078	1.16857	1.48785	0.52929	0.492073
0.08	1.17309	1.49272	0.527927	0.491054
0.082	1.17768	1.4977	0.526554	0.490044
0.084	1.18236	1.50276	0.525324	0.489118
0.086	1.18712	1.50794	0.524202	0.488158
0.088	1.19194	1.51328	0.523125	0.487195
0.09	1.19673	1.51883	0.522213	0.486301
0.092	1.2016	1.5245	0.521179	0.485578
0.094	1.20649	1.53016	0.520215	0.485053
0.096	1.21138	1.53615	0.519338	0.484506
0.098	1.21624	1.54224	0.518415	0.484037
0.1	1.22117	1.54833	0.517732	0.483564
0.102	1.22618	1.5545	0.517152	0.483142
0.104	1.23135	1.56081	0.516563	0.48268
0.106	1.23661	1.56723	0.516155	0.482305
0.108	1.24179	1.57359	0.51587	0.482005
0.11	1.24694	1.58002	0.515593	0.481641
0.112	1.25205	1.58658	0.515418	0.481513
0.114	1.25718	1.59332	0.515406	0.481474
0.116	1.26247	1.60023	0.515479	0.481393
0.118	1.26778	1.60722	0.515657	0.481511
0.12	1.27313	1.61426	0.515825	0.481618
0.122	1.2786	1.62141	0.515875	0.481778
0.124	1.28396	1.62866	0.515989	0.482096
0.126	1.28939	1.63588	0.51619	0.482487
0.128	1.29485	1.64317	0.51633	0.482725
0.13	1.30034	1.65044	0.516602	0.483112
0.132	1.30584	1.65772	0.517011	0.483608
0.134	1.31135	1.66509	0.517471	0.484175
0.136	1.31686	1.6725	0.517897	0.484869
0.138	1.32228	1.67999	0.51849	0.485533
0.14	1.3278	1.68738	0.519095	0.486292
0.142	1.33335	1.69485	0.519826	0.486953
0.144	1.33895	1.70234	0.520564	0.487618
0.146	1.3445	1.70981	0.521412	0.488313
0.148	1.35006	1.71733	0.522426	0.489213
0.15	1.35562	1.72494	0.523627	0.490037
0.152	1.3611	1.73252	0.524936	0.490956
0.154	1.36659	1.73996	0.526142	0.491959
0.156	1.37208	1.74757	0.527315	0.492955
0.158	1.37754	1.75517	0.528565	0.493954
0.16	1.38299	1.76283	0.529937	0.495044
0.162	1.38845	1.77042	0.531352	0.496093
0.164	1.39395	1.77799	0.532788	0.497178
0.166	1.39953	1.78553	0.53415	0.498208
0.168	1.40495	1.79299	0.535762	0.499334
0.17	1.41042	1.80045	0.537527	0.500552
0.172	1.41585	1.80795	0.539331	0.501646
0.174	1.42128	1.81534	0.54123	0.502864
0.176	1.42673	1.82259	0.543284	0.504179
0.178	1.43212	1.82988	0.545416	0.505454
0.18	1.43752	1.83708	0.547662	0.506757
0.182	1.44282	1.84412	0.549894	0.507987
0.184	1.44806	1.851	0.552199	0.509136
0.186	1.45314	1.85773	0.554287	0.510376
0.188	1.45819	1.86435	0.556483	0.51171
0.19	1.46318	1.87085	0.558561	0.512905
0.192	1.46811	1.87725	0.560515	0.513896
0.194	1.47296	1.88345	0.562543	0.515097
0.196	1.47778	1.88938	0.564661	0.516501
0.198	1.48258	1.89503	0.5669	0.517841
0.2	1.48723	1.90042	0.569172	0.519214
0.202	1.49188	1.90557	0.571508	0.520545
0.204	1.49638	1.91035	0.573863	0.521976
0.206	1.50063	1.91468	0.57617	0.523212
0.208	1.50469	1.91884	0.578378	0.524431
0.21	1.50873	1.92266	0.580743	0.525565
0.212	1.51264	1.92618	0.583081	0.526651
0.214	1.51637	1.9296	0.585451	0.52798
0.216	1.52003	1.93272	0.587733	0.52909
0.218	1.52336	1.93552	0.590086	0.530348
0.22	1.52655	1.938	0.592382	0.531633
0.222	1.52951	1.94003	0.594493	0.53275
0.224	1.53234	1.94159	0.596656	0.533887
0.226	1.53509	1.9428	0.598884	0.535012
0.228	1.53763	1.94384	0.601022	0.536149
0.23	1.53985	1.9445	0.602778	0.537382
0.232	1.54172	1.94447	0.604387	0.538443
0.234	1.54335	1.94412	0.606052	0.539386
0.236	1.54485	1.94332	0.607575	0.540402
0.238	1.5462	1.94226	0.608607	0.541449
0.24	1.54715	1.94058	0.609558	0.542279
0.242	1.54784	1.93856	0.610554	0.542803
0.244	1.54817	1.93622	0.611388	0.543403
0.246	1.54841	1.93362	0.612118	0.543965
0.248	1.54846	1.93101	0.612608	0.544336
0.25	1.5483	1.92816	0.612934	0.544897
0.252	1.54759	1.92504	0.613051	0.545348
0.254	1.54651	1.92153	0.612886	0.545832
0.256	1.54525	1.91783	0.612747	0.546308
0.258	1.54382	1.91417	0.612479	0.54664
0.26	1.54196	1.91008	0.612271	0.546871
0.262	1.54006	1.90569	0.611941	0.547053
0.264	1.53786	1.90104	0.611458	0.546909
0.266	1.53562	1.8961	0.61053	0.546645
0.268	1.53286	1.8906	0.609295	0.54653
0.27	1.5299	1.88521	0.607942	0.546215
0.272	1.52663	1.87982	0.606803	0.546021
0.274	1.52321	1.87453	0.605285	0.54573
0.276	1.51976	1.86907	0.603842	0.545388
0.278	1.51606	1.86359	0.602348	0.544744
0.28	1.51205	1.85787	0.600687	0.544064
0.282	1.50794	1.85188	0.598814	0.543398
0.284	1.50356	1.84555	0.596812	0.542722
0.286	1.49869	1.83948	0.594379	0.542303
0.288	1.49384	1.83367	0.592034	0.541523
0.29	1.48872	1.82787	0.589559	0.540886
0.292	1.48358	1.82188	0.587112	0.540077
0.294	1.47794	1.81598	0.584826	0.539153
0.296	1.4725	1.80998	0.582521	0.538079
0.298	1.46691	1.80396	0.580328	0.537169
0.3	1.46095	1.79766	0.578069	0.536252
0.302	1.45521	1.79137	0.575619	0.535318
0.304	1.44917	1.78547	0.573505	0.533904
0.306	1.44318	1.77945	0.571426	0.532538
0.308	1.43693	1.77335	0.569257	0.531195
0.31	1.43057	1.7675	0.567655	0.530055
0.312	1.42446	1.76157	0.56588	0.528792
0.314	1.4182	1.75562	0.563847	0.527665
0.316	1.412	1.74988	0.561822	0.526474
0.318	1.40559	1.74422	0.559797	0.525377
0.32	1.39919	1.73857	0.557632	0.524568
0.322	1.3925	1.73333	0.555503	0.523757
0.324	1.3859	1.72832	0.553748	0.522497
0.326	1.37937	1.72357	0.551923	0.521121
0.328	1.37289	1.71882	0.550028	0.519827
0.33	1.36651	1.71433	0.548397	0.518672
0.332	1.35999	1.70974	0.546632	0.517231
0.334	1.35336	1.70544	0.544688	0.5159
0.336	1.34665	1.70137	0.542803	0.514581
0.338	1.33988	1.69758	0.541031	0.513484
0.34	1.33325	1.69372	0.539283	0.512185
0.342	1.32657	1.69006	0.537759	0.511047
0.344	1.31992	1.68665	0.536314	0.509928
0.346	1.31334	1.68348	0.534929	0.50896
0.348	1.30666	1.68035	0.533702	0.507602
0.35	1.29995	1.6775	0.5326	0.506678
0.352	1.2935	1.67496	0.531462	0.505879
0.354	1.2868	1.67249	0.530433	0.505074
0.356	1.28036	1.67016	0.52958	0.50426
0.358	1.27395	1.66814	0.5287	0.503637
0.36	1.26757	1.66621	0.527843	0.503153
0.362	1.26126	1.6643	0.527043	0.502641
0.364	1.25495	1.66262	0.526441	0.502231
0.366	1.2487	1.66115	0.525947	0.501892
0.368	1.2424	1.6595	0.525443	0.501471
0.37	1.2358	1.65842	0.525114	0.501186
0.372	1.22933	1.65728	0.52478	0.501004
0.374	1.22296	1.65613	0.524381	0.501104
0.376	1.21656	1.65548	0.524141	0.500984
0.378	1.21003	1.65509	0.52404	0.500841
0.38	1.2037	1.65461	0.523973	0.500966
0.382	1.19738	1.65421	0.523876	0.501177
0.384	1.1913	1.65407	0.523806	0.501485
0.386	1.18516	1.65408	0.523841	0.501643
0.388	1.17879	1.65423	0.524012	0.502033
0.39	1.17271	1.65452	0.524317	0.502633
0.392	1.16657	1.65504	0.524829	0.503175
0.394	1.16043	1.65567	0.525579	0.503875
0.396	1.15436	1.65639	0.526615	0.504612
0.398	1.14849	1.65706	0.527778	0.50528
0.4	1.14279	1.6581	0.528942	0.506028
0.402	1.13711	1.65965	0.530071	0.506796
0.404	1.13144	1.6611	0.531527	0.507736
0.406	1.12623	1.66285	0.532722	0.508704
0.408	1.12095	1.66477	0.534126	0.509753
0.41	1.11562	1.667	0.535688	0.510998
0.412	1.11036	1.66927	0.537376	0.512368
0.414	1.10526	1.67144	0.538889	0.513894
0.416	1.1003	1.67397	0.540646	0.515421
0.418	1.09567	1.67664	0.542407	0.516575
0.42	1.09101	1.6794	0.544355	0.518151
0.422	1.08646	1.68214	0.546232	0.519742
0.424	1.08211	1.68519	0.548275	0.52113
0.426	1.07814	1.68852	0.550505	0.522504
0.428	1.07423	1.69188	0.552949	0.524191
0.43	1.07056	1.69555	0.555753	0.526172
0.432	1.06697	1.69935	0.558449	0.528
0.434	1.06352	1.70316	0.561177	0.529963
0.436	1.06048	1.70744	0.563921	0.53221
0.438	1.05756	1.71156	0.566732	0.534265
0.44	1.05478	1.71537	0.569316	0.535954
0.442	1.0521	1.71948	0.572251	0.537493
0.444	1.04949	1.72359	0.575086	0.539192
0.446	1.04728	1.72785	0.578253	0.540687
0.448	1.04523	1.73248	0.581448	0.542528
0.45	1.04357	1.73715	0.58458	0.544257
0.452	1.04186	1.74194	0.587777	0.545904
0.454	1.04029	1.7465	0.590836	0.547593
0.456	1.03907	1.75145	0.593681	0.549405
0.458	1.03806	1.75637	0.59658	0.55107
0.46	1.03724	1.76107	0.599907	0.552403
0.462	1.03705	1.7656	0.603566	0.553764
0.464	1.03717	1.76985	0.607142	0.554811
0.466	1.03742	1.77394	0.610419	0.555897
0.468	1.03738	1.77806	0.613483	0.556919
0.47	1.0378	1.78208	0.616925	0.557853
0.472	1.03848	1.786	0.620122	0.558821
0.474	1.03947	1.78936	0.62332	0.559835
0.476	1.04058	1.79284	0.626056	0.561303
0.478	1.04192	1.79638	0.628699	0.562755
0.48	1.04347	1.7996	0.63167	0.564277
0.482	1.04499	1.80241	0.634589	0.565687
0.484	1.04674	1.80526	0.637629	0.566932
0.486	1.04895	1.80806	0.641041	0.568006
0.488	1.05161	1.81066	0.644531	0.569257
0.49	1.0545	1.81335	0.648048	0.570836
0.492	1.05763	1.81596	0.65145	0.572382
0.494	1.06084	1.81854	0.655008	0.573748
0.496	1.06415	1.82048	0.658194	0.575129
0.498	1.06728	1.82244	0.661199	0.576295
0.5	1.07062	1.82415	0.664299	0.577398
0.502	1.07399	1.82567	0.66723	0.578201
0.504	1.07768	1.8273	0.669993	0.579375
0.506	1.0817	1.82863	0.672653	0.580653
0.508	1.0857	1.82985	0.675565	0.581865
0.51	1.08984	1.83095	0.678066	0.582706
0.512	1.09385	1.83185	0.680436	0.583607
0.514	1.09758	1.8328	0.68251	0.584584
0.516	1.10128	1.83343	0.684567	0.585598
0.518	1.10507	1.83419	0.686317	0.586639
0.52	1.10879	1.83443	0.687989	0.587491
0.522	1.11228	1.83441	0.689617	0.588124
0.524	1.11603	1.83433	0.691349	0.588797
0.526	1.11978	1.83404	0.693058	0.589853
0.528	1.12344	1.83375	0.69483	0.591039
0.53	1.12691	1.83338	0.696325	0.591705
0.532	1.13032	1.8328	0.69784	0.592465
0.534	1.13391	1.83252	0.699537	0.593231
0.536	1.13716	1.83218	0.70086	0.593723
0.538	1.14023	1.83172	0.702238	0.594572
0.54	1.14316	1.83116	0.703319	0.595616
0.542	1.14631	1.83046	0.704485	0.596278
0.544	1.14913	1.83013	0.705433	0.597044
0.546	1.15182	1.8295	0.705699	0.597903
0.548	1.15412	1.82847	0.706109	0.598417
0.55	1.15675	1.82773	0.706337	0.599113
0.552	1.15947	1.82689	0.706704	0.599875
0.554	1.16194	1.82573	0.70678	0.600623
0.556	1.16412	1.82467	0.707222	0.601448
0.558	1.16629	1.82356	0.707324	0.602196
0.56	1.16841	1.8226	0.707493	0.603219
0.562	1.17021	1.82171	0.70731	0.604408
0.564	1.17193	1.82083	0.706922	0.605439
0.566	1.17341	1.82007	0.706303	0.606393
0.568	1.17457	1.81923	0.705846	0.607549
0.57	1.17604	1.81835	0.705477	0.608189
0.572	1.17718	1.81751	0.705111	0.608925
0.574	1.17816	1.81664	0.704803	0.609606
0.576	1.17889	1.81587	0.704514	0.610453
0.578	1.17965	1.81505	0.704173	0.611163
0.58	1.18023	1.81437	0.703686	0.611712
0.582	1.18077	1.81363	0.703247	0.612428
0.584	1.1811	1.813	0.702553	0.613037
0.586	1.18147	1.81184	0.701995	0.613831
0.588	1.18183	1.81099	0.701516	0.614394
0.59	1.1823	1.80981	0.701317	0.614911
0.592	1.1822	1.80901	0.700925	0.615265
0.594	1.18223	1.80835	0.700576	0.615435
0.596	1.18206	1.80766	0.700196	0.61601
0.598	1.18173	1.80716	0.699808	0.616398
0.6	1.18128	1.80624	0.699036	0.61693
0.602	1.18057	1.80558	0.698112	0.617399
0.604	1.18013	1.80519	0.697339	0.617986
0.606	1.17956	1.80454	0.696573	0.618483
0.608	1.17875	1.80385	0.695893	0.618975
0.61	1.17782	1.80296	0.694964	0.619439
0.612	1.17686	1.80222	0.69408	0.61966
0.614	1.17579	1.80126	0.693166	0.619675
0.616	1.17441	1.80051	0.692322	0.619903
0.618	1.173	1.79986	0.691359	0.620069
0.62	1.17177	1.79918	0.690696	0.620239
0.622	1.17034	1.79846	0.689508	0.62022
0.624	1.16907	1.79788	0.68874	0.620356
0.626	1.16771	1.79704	0.687688	0.619851
0.628	1.16643	1.79618	0.686636	0.619752
0.63	1.1654	1.79539	0.685728	0.619824
0.632	1.16423	1.79466	0.684611	0.619891
0.634	1.16349	1.7938	0.683787	0.619684
0.636	1.16266	1.79314	0.683228	0.619529
0.638	1.1615	1.79253	0.68237	0.619149
0.64	1.16078	1.79243	0.681184	0.618358
0.642	1.15992	1.79169	0.680335	0.617984
0.644	1.15906	1.79089	0.67946	0.617589
0.646	1.15801	1.79038	0.678412	0.617357
0.648	1.15704	1.78991	0.67789	0.616894
0.65	1.15601	1.78967	0.677276	0.616715
0.652	1.15479	1.78925	0.676404	0.616449
0.654	1.15346	1.78886	0.675609	0.616046
0.656	1.15228	1.78897	0.675125	0.615523
0.658	1.1511	1.78904	0.674762	0.61514
0.66	1.15	1.78871	0.674567	0.614859
0.662	1.14871	1.78851	0.674384	0.614632
0.664	1.14724	1.7883	0.674057	0.61469
0.666	1.14567	1.78804	0.673713	0.614591
0.668	1.14432	1.78811	0.673394	0.614648
0.67	1.14284	1.78806	0.673012	0.614772
0.672	1.14173	1.78786	0.672517	0.614552
0.674	1.14077	1.78788	0.672312	0.614191
0.676	1.1399	1.78764	0.672147	0.613774
0.678	1.13908	1.78779	0.672071	0.61341
0.68	1.13832	1.78778	0.671811	0.613211
0.682	1.13752	1.78783	0.6715	0.613103
0.684	1.13685	1.78796	0.671284	0.613016
0.686	1.13635	1.78795	0.671232	0.613202
0.688	1.1357	1.78789	0.670665	0.613181
0.69	1.13521	1.78785	0.670312	0.613121
0.692	1.13478	1.78796	0.670297	0.612956
0.694	1.13464	1.7876	0.670077	0.6126
0.696	1.13447	1.78727	0.670119	0.612409
0.698	1.13412	1.78686	0.670013	0.612339
0.7	1.13387	1.78657	0.669819	0.61176
0.702	1.13411	1.78643	0.670001	0.611249
0.704	1.13425	1.78643	0.670369	0.610769
0.706	1.1343	1.78631	0.670614	0.610371
0.708	1.13494	1.78593	0.670812	0.609687
0.71	1.13581	1.78557	0.671008	0.609177
0.712	1.13634	1.78547	0.671252	0.608665
0.714	1.13692	1.78503	0.671556	0.607943
0.716	1.13767	1.7845	0.671927	0.607401
0.718	1.1384	1.78387	0.672235	0.606839
0.72	1.13882	1.7832	0.672463	0.606551
0.722	1.13943	1.7826	0.672236	0.606428
0.724	1.14026	1.78234	0.672306	0.606453
0.726	1.141	1.78168	0.672376	0.606159
0.728	1.14189	1.78087	0.672472	0.605873
0.73	1.1427	1.77976	0.672412	0.60594
0.732	1.1436	1.77897	0.672349	0.605741
0.734	1.14439	1.77848	0.672388	0.605376
0.736	1.14573	1.77778	0.672311	0.604937
0.738	1.14674	1.77692	0.672321	0.604628
0.74	1.14822	1.77607	0.672272	0.604207
0.742	1.14998	1.77543	0.672078	0.603837
0.744	1.15184	1.77441	0.672065	0.603222
0.746	1.15379	1.77328	0.671955	0.602839
0.748	1.15586	1.77213	0.671959	0.602782
0.75	1.15781	1.77112	0.671962	0.602506
0.752	1.1596	1.77026	0.671738	0.60232
0.754	1.16146	1.76955	0.671311	0.601948
0.756	1.16332	1.76882	0.670965	0.601518
0.758	1.16519	1.76811	0.670452	0.601123
0.76	1.16695	1.7675	0.669977	0.600644
0.762	1.169	1.76701	0.669329	0.600408
0.764	1.17095	1.76689	0.668728	0.599897
0.766	1.17327	1.76685	0.66826	0.599257
0.768	1.17541	1.76676	0.667603	0.598384
0.77	1.17745	1.76661	0.667114	0.597527
0.772	1.17942	1.76599	0.666532	0.5967
0.774	1.18136	1.76548	0.665866	0.596134
0.776	1.18338	1.76515	0.664964	0.595289
0.778	1.18558	1.76479	0.663778	0.594606
0.78	1.18801	1.76438	0.662699	0.593904
0.782	1.19045	1.76417	0.661667	0.593272
0.784	1.19288	1.76403	0.66083	0.59243
0.786	1.19514	1.76379	0.659761	0.591407
0.788	1.19746	1.76355	0.658674	0.590014
0.79	1.19988	1.76335	0.657528	0.588847
0.792	1.20241	1.76334	0.656351	0.58756
0.794	1.20498	1.76368	0.655225	0.586287
0.796	1.20756	1.76349	0.654119	0.584985
0.798	1.21023	1.76342	0.652895	0.583966
0.8	1.21292	1.76351	0.651763	0.583281
0.802	1.21568	1.76331	0.650597	0.582298
0.804	1.21842	1.7634	0.649469	0.581157
0.806	1.22116	1.76338	0.647878	0.580202
0.808	1.22371	1.76348	0.646562	0.57941
0.81	1.22641	1.76357	0.645048	0.578628
0.812	1.22922	1.76341	0.643623	0.57791
0.814	1.23204	1.76355	0.642473	0.577171
0.816	1.23475	1.76378	0.641131	0.576351
0.818	1.23735	1.76415	0.63982	0.575229
0.82	1.24004	1.7647	0.638576	0.57425
0.822	1.24286	1.76522	0.63745	0.573308
0.824	1.24563	1.76598	0.636158	0.572245
0.826	1.24823	1.76668	0.634676	0.571417
0.828	1.25097	1.76733	0.633157	0.570404
0.83	1.25395	1.7681	0.63168	0.569418
0.832	1.2567	1.76894	0.630288	0.568433
0.834	1.25957	1.7698	0.628765	0.567489
0.836	1.2625	1.77042	0.627365	0.566644
0.838	1.26515	1.77105	0.626173	0.565634
0.84	1.26774	1.77157	0.624996	0.564354
0.842	1.27028	1.77224	0.62358	0.563062
0.844	1.27258	1.77321	0.622216	0.561657
0.846	1.27476	1.77403	0.620875	0.560327
0.848	1.2771	1.77501	0.619574	0.55933
0.85	1.27915	1.77614	0.6184	0.558336
0.852	1.28136	1.77713	0.617395	0.557248
0.854	1.28338	1.77794	0.616298	0.555994
0.856	1.28497	1.77886	0.615447	0.555026
0.858	1.28653	1.77981	0.614311	0.554146
0.86	1.28816	1.78081	0.613573	0.553438
0.862	1.28978	1.78184	0.612805	0.552798
0.864	1.29127	1.78278	0.61192	0.552261
0.866	1.29276	1.78382	0.611121	0.551705
0.868	1.29413	1.78503	0.610517	0.551028
0.87	1.29525	1.78603	0.609996	0.550788
0.872	1.29636	1.78684	0.609365	0.550904
0.874	1.29758	1.78783	0.608762	0.551029
0.876	1.29844	1.78881	0.60808	0.55079
0.878	1.29948	1.78979	0.607551	0.550606
0.88	1.30027	1.79085	0.606655	0.550413
0.882	1.30119	1.79197	0.605826	0.550239
0.884	1.30175	1.79284	0.605077	0.550026
0.886	1.30233	1.79363	0.604321	0.550091
0.888	1.30302	1.79433	0.603364	0.550135
0.89	1.30362	1.79498	0.602539	0.550293
0.892	1.30403	1.79526	0.60182	0.550673
0.894	1.30421	1.79568	0.601136	0.551309
0.896	1.30413	1.79617	0.6003	0.551975
0.898	1.30403	1.79645	0.599519	0.552546
0.9	1.30398	1.79681	0.598425	0.552893
0.902	1.30382	1.7972	0.597821	0.5534
0.904	1.3033	1.79765	0.597365	0.554054
0.906	1.30288	1.79811	0.596887	0.55468
0.908	1.30192	1.79837	0.596439	0.555436
0.91	1.30084	1.79868	0.596095	0.556294
0.912	1.29997	1.79878	0.595844	0.557118
0.914	1.29895	1.79916	0.59546	0.557933
0.916	1.29766	1.79941	0.595223	0.559099
0.918	1.29625	1.79957	0.595182	0.560045
0.92	1.29485	1.79974	0.595232	0.561204
0.922	1.29345	1.7997	0.595358	0.562238
0.924	1.29174	1.79993	0.595577	0.563211
0.926	1.28995	1.80016	0.595798	0.564558
0.928	1.28788	1.80032	0.595985	0.565864
0.93	1.28574	1.8006	0.5962	0.567147
0.932	1.28349	1.80069	0.596594	0.568691
0.934	1.28108	1.80042	0.597159	0.570124
0.936	1.27855	1.80001	0.597626	0.571483
0.938	1.27605	1.79933	0.598195	0.572992
0.94	1.2736	1.79861	0.598886	0.574173
0.942	1.27122	1.79809	0.5995	0.575553
0.944	1.26867	1.79762	0.600154	0.577162
0.946	1.26611	1.7971	0.600834	0.578591
0.948	1.26373	1.79629	0.60185	0.579838
0.95	1.26095	1.79566	0.602803	0.581045
0.952	1.25808	1.79491	0.603614	0.582161
0.954	1.25527	1.79436	0.60439	0.583174
0.956	1.2524	1.79365	0.605443	0.584299
0.958	1.24949	1.79297	0.60664	0.585095
0.96	1.24608	1.79228	0.607547	0.586207
0.962	1.2428	1.79142	0.608463	0.587413
0.964	1.23956	1.79082	0.609297	0.588332
0.966	1.23613	1.79005	0.610062	0.589448
0.968	1.23265	1.78903	0.610893	0.590577
0.97	1.2289	1.78814	0.612039	0.591358
0.972	1.2253	1.78693	0.613273	0.592156
0.974	1.22142	1.78569	0.614344	0.593378
0.976	1.21745	1.78449	0.61561	0.59449
0.978	1.21364	1.78344	0.616563	0.595396
0.98	1.20979	1.78241	0.617732	0.59612
0.982	1.20626	1.78155	0.618907	0.597028
0.984	1.20311	1.78065	0.619771	0.597967
0.986	1.19979	1.7796	0.620753	0.598738
0.988	1.19627	1.77848	0.621829	0.599518
0.99	1.19276	1.7772	0.623266	0.600081
0.992	1.18937	1.77613	0.624764	0.60061
0.994	1.1857	1.77515	0.626227	0.601129
0.996	1.18209	1.77422	0.627979	0.601649
0.998	1.17889	1.77317	0.629746	0.602329
1	1.17556	1.77231	0.631121	0.603128

## Sheet: fig_4_c
time	p_value
-1	0.336
-0.998	0.3365
-0.996	0.3369
-0.994	0.3377
-0.992	0.3393
-0.99	0.3391
-0.988	0.3408
-0.986	0.3433
-0.984	0.3441
-0.982	0.345
-0.98	0.3461
-0.978	0.3477
-0.976	0.3523
-0.974	0.3557
-0.972	0.3565
-0.97	0.3611
-0.968	0.3642
-0.966	0.3659
-0.964	0.3698
-0.962	0.3715
-0.96	0.373
-0.958	0.3774
-0.956	0.38
-0.954	0.3853
-0.952	0.3876
-0.95	0.3907
-0.948	0.3946
-0.946	0.3991
-0.944	0.4025
-0.942	0.4081
-0.94	0.4113
-0.938	0.4141
-0.936	0.4165
-0.934	0.4223
-0.932	0.4251
-0.93	0.4292
-0.928	0.4329
-0.926	0.4374
-0.924	0.4423
-0.922	0.4467
-0.92	0.4506
-0.918	0.4542
-0.916	0.4584
-0.914	0.4615
-0.912	0.4646
-0.91	0.4703
-0.908	0.4728
-0.906	0.4775
-0.904	0.4804
-0.902	0.4817
-0.9	0.487
-0.898	0.4908
-0.896	0.4925
-0.894	0.4959
-0.892	0.4984
-0.89	0.5003
-0.888	0.5025
-0.886	0.5048
-0.884	0.506
-0.882	0.5079
-0.88	0.5094
-0.878	0.5129
-0.876	0.5131
-0.874	0.513
-0.872	0.5142
-0.87	0.514
-0.868	0.5135
-0.866	0.5128
-0.864	0.5118
-0.862	0.511
-0.86	0.5091
-0.858	0.5076
-0.856	0.5068
-0.854	0.5055
-0.852	0.5027
-0.85	0.5004
-0.848	0.4979
-0.846	0.4942
-0.844	0.4915
-0.842	0.4878
-0.84	0.4851
-0.838	0.4824
-0.836	0.4798
-0.834	0.4771
-0.832	0.473
-0.83	0.4696
-0.828	0.4646
-0.826	0.4595
-0.824	0.4551
-0.822	0.4494
-0.82	0.4441
-0.818	0.4392
-0.816	0.4334
-0.814	0.4263
-0.812	0.4183
-0.81	0.411
-0.808	0.4042
-0.806	0.3987
-0.804	0.3913
-0.802	0.3833
-0.8	0.3771
-0.798	0.369
-0.796	0.3616
-0.794	0.3547
-0.792	0.3479
-0.79	0.3395
-0.788	0.3316
-0.786	0.3228
-0.784	0.3165
-0.782	0.3105
-0.78	0.3053
-0.778	0.2959
-0.776	0.2875
-0.774	0.2797
-0.772	0.2734
-0.77	0.2646
-0.768	0.2581
-0.766	0.2506
-0.764	0.2439
-0.762	0.2372
-0.76	0.2318
-0.758	0.2269
-0.756	0.2223
-0.754	0.2139
-0.752	0.2081
-0.75	0.2021
-0.748	0.1958
-0.746	0.1901
-0.744	0.1853
-0.742	0.1808
-0.74	0.1756
-0.738	0.1715
-0.736	0.1654
-0.734	0.1618
-0.732	0.159
-0.73	0.1557
-0.728	0.1515
-0.726	0.149
-0.724	0.1458
-0.722	0.1426
-0.72	0.1395
-0.718	0.1377
-0.716	0.1355
-0.714	0.1345
-0.712	0.1323
-0.71	0.1305
-0.708	0.1281
-0.706	0.1272
-0.704	0.1263
-0.702	0.126
-0.7	0.1263
-0.698	0.1249
-0.696	0.1244
-0.694	0.1244
-0.692	0.1244
-0.69	0.1259
-0.688	0.126
-0.686	0.1271
-0.684	0.1286
-0.682	0.1283
-0.68	0.1296
-0.678	0.1301
-0.676	0.1316
-0.674	0.1322
-0.672	0.1331
-0.67	0.1343
-0.668	0.1362
-0.666	0.1374
-0.664	0.1389
-0.662	0.1397
-0.66	0.141
-0.658	0.1425
-0.656	0.1435
-0.654	0.1446
-0.652	0.1483
-0.65	0.148
-0.648	0.1487
-0.646	0.1509
-0.644	0.1536
-0.642	0.157
-0.64	0.1596
-0.638	0.1625
-0.636	0.1649
-0.634	0.1677
-0.632	0.1703
-0.63	0.1738
-0.628	0.1768
-0.626	0.1793
-0.624	0.1829
-0.622	0.1853
-0.62	0.1871
-0.618	0.1912
-0.616	0.1949
-0.614	0.1966
-0.612	0.1989
-0.61	0.2016
-0.608	0.2026
-0.606	0.2039
-0.604	0.2059
-0.602	0.2073
-0.6	0.2083
-0.598	0.2097
-0.596	0.2107
-0.594	0.2119
-0.592	0.2121
-0.59	0.2116
-0.588	0.2125
-0.586	0.2134
-0.584	0.2143
-0.582	0.213
-0.58	0.2131
-0.578	0.2133
-0.576	0.213
-0.574	0.2133
-0.572	0.2127
-0.57	0.2123
-0.568	0.2107
-0.566	0.2087
-0.564	0.2075
-0.562	0.2057
-0.56	0.2029
-0.558	0.2004
-0.556	0.198
-0.554	0.1946
-0.552	0.1923
-0.55	0.1901
-0.548	0.1876
-0.546	0.184
-0.544	0.181
-0.542	0.1771
-0.54	0.1739
-0.538	0.1702
-0.536	0.1673
-0.534	0.1622
-0.532	0.1575
-0.53	0.154
-0.528	0.1506
-0.526	0.1464
-0.524	0.1428
-0.522	0.1388
-0.52	0.1346
-0.518	0.1293
-0.516	0.1248
-0.514	0.1219
-0.512	0.1184
-0.51	0.1143
-0.508	0.1099
-0.506	0.1054
-0.504	0.0999
-0.502	0.0952
-0.5	0.0914
-0.498	0.086
-0.496	0.0813
-0.494	0.0769
-0.492	0.074
-0.49	0.0692
-0.488	0.0638
-0.486	0.0606
-0.484	0.0567
-0.482	0.0528
-0.48	0.0485
-0.478	0.0444
-0.476	0.0403
-0.474	0.0371
-0.472	0.0334
-0.47	0.0312
-0.468	0.0286
-0.466	0.025
-0.464	0.0235
-0.462	0.0214
-0.46	0.0189
-0.458	0.017
-0.456	0.0148
-0.454	0.0131
-0.452	0.0121
-0.45	0.011
-0.448	0.0095
-0.446	0.0083
-0.444	0.0076
-0.442	0.0064
-0.44	0.0054
-0.438	0.0046
-0.436	0.0039
-0.434	0.0038
-0.432	0.0035
-0.43	0.003
-0.428	0.0026
-0.426	0.0025
-0.424	0.0021
-0.422	0.002
-0.42	0.0018
-0.418	0.0016
-0.416	0.0014
-0.414	0.0009
-0.412	0.0009
-0.41	0.0007
-0.408	0.0006
-0.406	0.0005
-0.404	0.0005
-0.402	0.0005
-0.4	0.0005
-0.398	0.0004
-0.396	0.0004
-0.394	0.0004
-0.392	0.0003
-0.39	0.0003
-0.388	0.0003
-0.386	0.0003
-0.384	0.0003
-0.382	0.0003
-0.38	0.0003
-0.378	0.0002
-0.376	0.0002
-0.374	0.0002
-0.372	0.0001
-0.37	0.0001
-0.368	0.0001
-0.366	0.0001
-0.364	0.0001
-0.362	0.0001
-0.36	0.0001
-0.358	0.0001
-0.356	0.0001
-0.354	0.0001
-0.352	0.0001
-0.35	0.0001
-0.348	0.0001
-0.346	0.0001
-0.344	0.0001
-0.342	0.0001
-0.34	0.0001
-0.338	0.0001
-0.336	0.0001
-0.334	0.0001
-0.332	0.0001
-0.33	0.0001
-0.328	0.0001
-0.326	0.0001
-0.324	0.0001
-0.322	0.0001
-0.32	0.0001
-0.318	0.0001
-0.316	0.0001
-0.314	0.0001
-0.312	0.0001
-0.31	0.0001
-0.308	0.0001
-0.306	0.0001
-0.304	0.0001
-0.302	0.0001
-0.3	0.0001
-0.298	0.0001
-0.296	0.0001
-0.294	0.0001
-0.292	0.0002
-0.29	0.0002
-0.288	0.0002
-0.286	0.0002
-0.284	0.0002
-0.282	0.0002
-0.28	0.0002
-0.278	0.0002
-0.276	0.0002
-0.274	0.0002
-0.272	0.0002
-0.27	0.0002
-0.268	0.0002
-0.266	0.0002
-0.264	0.0002
-0.262	0.0002
-0.26	0.0002
-0.258	0.0002
-0.256	0.0002
-0.254	0.0002
-0.252	0.0002
-0.25	0.0003
-0.248	0.0003
-0.246	0.0003
-0.244	0.0003
-0.242	0.0003
-0.24	0.0003
-0.238	0.0003
-0.236	0.0003
-0.234	0.0003
-0.232	0.0004
-0.23	0.0004
-0.228	0.0005
-0.226	0.0005
-0.224	0.0005
-0.222	0.0005
-0.22	0.0005
-0.218	0.0005
-0.216	0.0006
-0.214	0.0006
-0.212	0.0006
-0.21	0.0006
-0.208	0.0009
-0.206	0.001
-0.204	0.001
-0.202	0.001
-0.2	0.001
-0.198	0.001
-0.196	0.001
-0.194	0.0012
-0.192	0.0015
-0.19	0.0016
-0.188	0.0016
-0.186	0.0018
-0.184	0.002
-0.182	0.002
-0.18	0.0022
-0.178	0.0027
-0.176	0.0028
-0.174	0.0031
-0.172	0.0033
-0.17	0.0035
-0.168	0.0041
-0.166	0.0045
-0.164	0.0048
-0.162	0.0051
-0.16	0.0054
-0.158	0.0056
-0.156	0.0061
-0.154	0.0071
-0.152	0.008
-0.15	0.0086
-0.148	0.0095
-0.146	0.01
-0.144	0.0105
-0.142	0.0112
-0.14	0.0124
-0.138	0.0136
-0.136	0.0147
-0.134	0.016
-0.132	0.0169
-0.13	0.0188
-0.128	0.0209
-0.126	0.0218
-0.124	0.0231
-0.122	0.0248
-0.12	0.0266
-0.118	0.0286
-0.116	0.031
-0.114	0.0332
-0.112	0.0358
-0.11	0.0384
-0.108	0.0413
-0.106	0.0433
-0.104	0.0481
-0.102	0.051
-0.1	0.0543
-0.098	0.0569
-0.096	0.0609
-0.094	0.0639
-0.092	0.0677
-0.09	0.0718
-0.088	0.0758
-0.086	0.0802
-0.084	0.0846
-0.082	0.0895
-0.08	0.0945
-0.078	0.0984
-0.076	0.1033
-0.074	0.1079
-0.072	0.1141
-0.07	0.1201
-0.068	0.1258
-0.066	0.1304
-0.064	0.1358
-0.062	0.1411
-0.06	0.1471
-0.058	0.1524
-0.056	0.1588
-0.054	0.1645
-0.052	0.1696
-0.05	0.1758
-0.048	0.1819
-0.046	0.1875
-0.044	0.1924
-0.042	0.1982
-0.04	0.2047
-0.038	0.2119
-0.036	0.2172
-0.034	0.2219
-0.032	0.2272
-0.03	0.2319
-0.028	0.2351
-0.026	0.2391
-0.024	0.2449
-0.022	0.2503
-0.02	0.2548
-0.018	0.2591
-0.016	0.2641
-0.014	0.2696
-0.012	0.2719
-0.01	0.2771
-0.008	0.2809
-0.006	0.2844
-0.004	0.2881
-0.002	0.2906
0	0.2943
0.002	0.2969
0.004	0.3007
0.006	0.3034
0.008	0.3063
0.01	0.3089
0.012	0.3115
0.014	0.3143
0.016	0.316
0.018	0.318
0.02	0.3211
0.022	0.322
0.024	0.324
0.026	0.3256
0.028	0.3264
0.03	0.3267
0.032	0.3272
0.034	0.3287
0.036	0.3298
0.038	0.3299
0.04	0.33
0.042	0.3307
0.044	0.3319
0.046	0.3308
0.048	0.3305
0.05	0.3296
0.052	0.3294
0.054	0.3305
0.056	0.3298
0.058	0.3296
0.06	0.3302
0.062	0.3294
0.064	0.3284
0.066	0.3287
0.068	0.3287
0.07	0.3285
0.072	0.3276
0.074	0.3277
0.076	0.3268
0.078	0.3253
0.08	0.324
0.082	0.3232
0.084	0.3223
0.086	0.3214
0.088	0.3204
0.09	0.3203
0.092	0.3194
0.094	0.3188
0.096	0.3187
0.098	0.3189
0.1	0.3182
0.102	0.3187
0.104	0.3179
0.106	0.3172
0.108	0.3183
0.11	0.3179
0.112	0.3162
0.114	0.3147
0.116	0.3133
0.118	0.3132
0.12	0.3111
0.122	0.3108
0.124	0.3102
0.126	0.3096
0.128	0.3094
0.13	0.3081
0.132	0.3057
0.134	0.3043
0.136	0.3036
0.138	0.3031
0.14	0.3016
0.142	0.3009
0.144	0.3009
0.146	0.3004
0.148	0.2998
0.15	0.299
0.152	0.2994
0.154	0.2986
0.156	0.298
0.158	0.2971
0.16	0.296
0.162	0.295
0.164	0.2938
0.166	0.292
0.168	0.2915
0.17	0.2911
0.172	0.2893
0.174	0.2895
0.176	0.2891
0.178	0.2896
0.18	0.2889
0.182	0.2885
0.184	0.2882
0.186	0.2876
0.188	0.2861
0.19	0.2862
0.192	0.2855
0.194	0.2848
0.196	0.2843
0.198	0.2853
0.2	0.2856
0.202	0.2852
0.204	0.2856
0.206	0.2858
0.208	0.2849
0.21	0.2844
0.212	0.2852
0.214	0.286
0.216	0.2875
0.218	0.2884
0.22	0.2901
0.222	0.2916
0.224	0.293
0.226	0.2932
0.228	0.2948
0.23	0.2961
0.232	0.2968
0.234	0.2976
0.236	0.2991
0.238	0.3016
0.24	0.3026
0.242	0.3047
0.244	0.3061
0.246	0.307
0.248	0.308
0.25	0.3095
0.252	0.3099
0.254	0.3106
0.256	0.3102
0.258	0.3105
0.26	0.3099
0.262	0.3115
0.264	0.3129
0.266	0.3151
0.268	0.3159
0.27	0.3168
0.272	0.317
0.274	0.3176
0.276	0.318
0.278	0.3204
0.28	0.3221
0.282	0.3231
0.284	0.3234
0.286	0.3234
0.288	0.3241
0.29	0.3259
0.292	0.3252
0.294	0.3249
0.296	0.324
0.298	0.3241
0.3	0.3238
0.302	0.3241
0.304	0.3231
0.306	0.3228
0.308	0.3231
0.31	0.3235
0.312	0.3213
0.314	0.3207
0.316	0.3197
0.318	0.3185
0.32	0.3177
0.322	0.3176
0.324	0.3159
0.326	0.3158
0.328	0.3144
0.33	0.313
0.332	0.3102
0.334	0.3089
0.336	0.305
0.338	0.3039
0.34	0.3019
0.342	0.3006
0.344	0.3001
0.346	0.2982
0.348	0.2966
0.35	0.2936
0.352	0.2936
0.354	0.2892
0.356	0.2867
0.358	0.2853
0.36	0.2822
0.362	0.2799
0.364	0.2792
0.366	0.2772
0.368	0.2742
0.37	0.2712
0.372	0.2711
0.374	0.269
0.376	0.2669
0.378	0.2658
0.38	0.263
0.382	0.2591
0.384	0.2572
0.386	0.2547
0.388	0.2523
0.39	0.2506
0.392	0.2471
0.394	0.2442
0.396	0.241
0.398	0.2391
0.4	0.2371
0.402	0.2341
0.404	0.231
0.406	0.2283
0.408	0.2259
0.41	0.2234
0.412	0.2215
0.414	0.2184
0.416	0.217
0.418	0.2156
0.42	0.2133
0.422	0.2119
0.424	0.2105
0.426	0.2091
0.428	0.2069
0.43	0.2061
0.432	0.2043
0.434	0.2036
0.436	0.2022
0.438	0.2013
0.44	0.2
0.442	0.1981
0.444	0.1978
0.446	0.1977
0.448	0.1964
0.45	0.1954
0.452	0.1947
0.454	0.1937
0.456	0.1925
0.458	0.1909
0.46	0.1891
0.462	0.1879
0.464	0.1897
0.466	0.1904
0.468	0.1903
0.47	0.1897
0.472	0.1893
0.474	0.1888
0.476	0.1893
0.478	0.1904
0.48	0.1901
0.482	0.1902
0.484	0.1905
0.486	0.1926
0.488	0.1944
0.49	0.1938
0.492	0.1945
0.494	0.1949
0.496	0.196
0.498	0.1973
0.5	0.1977
0.502	0.1992
0.504	0.2025
0.506	0.2043
0.508	0.2055
0.51	0.2083
0.512	0.2101
0.514	0.2116
0.516	0.2135
0.518	0.2135
0.52	0.2146
0.522	0.2177
0.524	0.2197
0.526	0.2213
0.528	0.2238
0.53	0.2247
0.532	0.2273
0.534	0.2269
0.536	0.229
0.538	0.2301
0.54	0.2326
0.542	0.2343
0.544	0.2366
0.546	0.2373
0.548	0.2384
0.55	0.2395
0.552	0.2414
0.554	0.2413
0.556	0.2422
0.558	0.2438
0.56	0.2439
0.562	0.2445
0.564	0.2445
0.566	0.2453
0.568	0.2447
0.57	0.2459
0.572	0.2474
0.574	0.2481
0.576	0.2498
0.578	0.2503
0.58	0.2515
0.582	0.2536
0.584	0.253
0.586	0.2544
0.588	0.2547
0.59	0.2567
0.592	0.256
0.594	0.2554
0.596	0.2562
0.598	0.2567
0.6	0.2569
0.602	0.258
0.604	0.2568
0.606	0.2563
0.608	0.2557
0.61	0.2547
0.612	0.2536
0.614	0.2535
0.616	0.2515
0.618	0.2516
0.62	0.2526
0.622	0.2529
0.624	0.2509
0.626	0.2505
0.628	0.2507
0.63	0.2505
0.632	0.2499
0.634	0.2492
0.636	0.2486
0.638	0.2478
0.64	0.2471
0.642	0.2452
0.644	0.2443
0.646	0.2433
0.648	0.2419
0.65	0.2413
0.652	0.2417
0.654	0.2423
0.656	0.2405
0.658	0.2397
0.66	0.2396
0.662	0.2397
0.664	0.2397
0.666	0.2384
0.668	0.2363
0.67	0.2371
0.672	0.2366
0.674	0.2365
0.676	0.2374
0.678	0.2363
0.68	0.2365
0.682	0.2347
0.684	0.235
0.686	0.2352
0.688	0.2343
0.69	0.2346
0.692	0.2357
0.694	0.2364
0.696	0.2373
0.698	0.2369
0.7	0.2387
0.702	0.2371
0.704	0.2364
0.706	0.2387
0.708	0.2389
0.71	0.2407
0.712	0.2407
0.714	0.2411
0.716	0.2405
0.718	0.2425
0.72	0.2434
0.722	0.2449
0.724	0.2448
0.726	0.2457
0.728	0.2463
0.73	0.2464
0.732	0.2459
0.734	0.2452
0.736	0.2466
0.738	0.2469
0.74	0.2478
0.742	0.2473
0.744	0.2471
0.746	0.2481
0.748	0.2479
0.75	0.2485
0.752	0.2502
0.754	0.2516
0.756	0.2509
0.758	0.2521
0.76	0.2522
0.762	0.2524
0.764	0.2528
0.766	0.2536
0.768	0.2542
0.77	0.2551
0.772	0.2551
0.774	0.2558
0.776	0.2563
0.778	0.2566
0.78	0.2572
0.782	0.257
0.784	0.257
0.786	0.2569
0.788	0.2576
0.79	0.258
0.792	0.2586
0.794	0.2596
0.796	0.2599
0.798	0.2586
0.8	0.2587
0.802	0.2602
0.804	0.2616
0.806	0.2614
0.808	0.2607
0.81	0.2615
0.812	0.2612
0.814	0.2619
0.816	0.2638
0.818	0.2653
0.82	0.266
0.822	0.2662
0.824	0.2665
0.826	0.2651
0.828	0.2662
0.83	0.2677
0.832	0.2672
0.834	0.2687
0.836	0.2691
0.838	0.2695
0.84	0.2697
0.842	0.2704
0.844	0.2698
0.846	0.2714
0.848	0.2722
0.85	0.2716
0.852	0.2726
0.854	0.2726
0.856	0.2716
0.858	0.2707
0.86	0.2714
0.862	0.2696
0.864	0.2683
0.866	0.2679
0.868	0.2674
0.87	0.2666
0.872	0.2667
0.874	0.2659
0.876	0.2661
0.878	0.2658
0.88	0.2672
0.882	0.2656
0.884	0.2638
0.886	0.2634
0.888	0.2641
0.89	0.2653
0.892	0.2651
0.894	0.265
0.896	0.2647
0.898	0.2647
0.9	0.2637
0.902	0.2632
0.904	0.264
0.906	0.2643
0.908	0.2637
0.91	0.2628
0.912	0.2619
0.914	0.2622
0.916	0.261
0.918	0.2602
0.92	0.2594
0.922	0.2592
0.924	0.2591
0.926	0.2584
0.928	0.2583
0.93	0.2579
0.932	0.2563
0.934	0.2551
0.936	0.2563
0.938	0.2564
0.94	0.2552
0.942	0.2554
0.944	0.2553
0.946	0.2534
0.948	0.2537
0.95	0.2539
0.952	0.254
0.954	0.2536
0.956	0.2538
0.958	0.2549
0.96	0.2552
0.962	0.2556
0.964	0.2544
0.966	0.255
0.968	0.2553
0.97	0.2545
0.972	0.2539
0.974	0.2522
0.976	0.2525
0.978	0.2513
0.98	0.2502
0.982	0.2505
0.984	0.2491
0.986	0.2496
0.988	0.2493
0.99	0.2484
0.992	0.2485
0.994	0.2469
0.996	0.2469
0.998	0.2463
1	0.2452

[truncated: 15 more sheets: fig_4_d, fig_4_e, fig_5a, fig_5b, fig_5c, fig_5d, fig_6b, fig_6_d, fig_6_f, fig_7_a, fig_7_b, fig_7_c, fig_7_d, fig_7_e, fig_7_f]
